# Supplementary material for: Assessing the Impact of Transgenerational Epigenetic Variation on Complex Traits
Source: PLoS Genet. 2009 Jun 26;5(6):e1000530. doi: 10.1371/journal.pgen.1000530 (PMC2696037; doi:10.1371/journal.pgen.1000530)
Supplement: Table S1 — Raw phenotypic data. (0.37 MB XLS) [file pgen.1000530.s002.xls]

## Sheet: Sheet1
ID	Population	Line	Subline	Plant height	Flowering time
35RV1001F8a	Col-wt epiRIL	1	1	53.5	35
35RV2001F8a	Col-wt epiRIL	1	2	57.9	32
35RV3001F8a	Col-wt epiRIL	1	3	41.7	33
35RV1001F8b	Col-wt epiRIL	1	1	51.5	41
35RV2001F8b	Col-wt epiRIL	1	2	58	37
35RV3001F8b	Col-wt epiRIL	1	3	60.7	38
35RV1002F8a	Col-wt epiRIL	2	1	32.3	37
35RV2002F8a	Col-wt epiRIL	2	2	NA	35
35RV3002F8a	Col-wt epiRIL	2	3	55	33
35RV1002F8b	Col-wt epiRIL	2	1	54.5	40
35RV2002F8b	Col-wt epiRIL	2	2	50	42
35RV3002F8b	Col-wt epiRIL	2	3	49.8	38
35RV1003F8a	Col-wt epiRIL	3	1	43	34
35RV2003F8a	Col-wt epiRIL	3	2	43.5	36
35RV3003F8a	Col-wt epiRIL	3	3	44	37
35RV1003F8b	Col-wt epiRIL	3	1	42	40
35RV2003F8b	Col-wt epiRIL	3	2	44.3	37
35RV3003F8b	Col-wt epiRIL	3	3	48.3	39
35RV1004F8a	Col-wt epiRIL	4	1	48.5	37
35RV2004F8a	Col-wt epiRIL	4	2	54.5	35
35RV3004F8a	Col-wt epiRIL	4	3	51.9	37
35RV1004F8b	Col-wt epiRIL	4	1	54.5	37
35RV2004F8b	Col-wt epiRIL	4	2	52.6	40
35RV3004F8b	Col-wt epiRIL	4	3	52.8	41
35RV1006F8a	Col-wt epiRIL	6	1	40.4	36
35RV2006F8a	Col-wt epiRIL	6	2	53.4	39
35RV3006F8a	Col-wt epiRIL	6	3	46.4	34
35RV1006F8b	Col-wt epiRIL	6	1	50.6	41
35RV2006F8b	Col-wt epiRIL	6	2	59	38
35RV3006F8b	Col-wt epiRIL	6	3	44	36
35RV1007F8a	Col-wt epiRIL	7	1	50	35
35RV2007F8a	Col-wt epiRIL	7	2	51.8	36
35RV3007F8a	Col-wt epiRIL	7	3	49	34
35RV1007F8b	Col-wt epiRIL	7	1	58	39
35RV2007F8b	Col-wt epiRIL	7	2	48.5	40
35RV3007F8b	Col-wt epiRIL	7	3	53.2	37
35RV1008F8a	Col-wt epiRIL	8	1	NA	34
35RV2008F8a	Col-wt epiRIL	8	2	48.5	35
35RV3008F8a	Col-wt epiRIL	8	3	29.4	32
35RV1008F8b	Col-wt epiRIL	8	1	52	40
35RV2008F8b	Col-wt epiRIL	8	2	50.6	39
35RV3008F8b	Col-wt epiRIL	8	3	49.3	35
35RV1009F8a	Col-wt epiRIL	9	1	51	37
35RV2009F8a	Col-wt epiRIL	9	2	34.4	40
35RV3009F8a	Col-wt epiRIL	9	3	46.2	37
35RV1009F8b	Col-wt epiRIL	9	1	52	42
35RV2009F8b	Col-wt epiRIL	9	2	52	42
35RV3009F8b	Col-wt epiRIL	9	3	54.2	37
35RV1010F8a	Col-wt epiRIL	10	1	49.5	37
35RV2010F8a	Col-wt epiRIL	10	2	48.1	38
35RV3010F8a	Col-wt epiRIL	10	3	52.5	40
35RV1010F8b	Col-wt epiRIL	10	1	54	43
35RV2010F8b	Col-wt epiRIL	10	2	52.5	39
35RV3010F8b	Col-wt epiRIL	10	3	50	38
35RV1011F8a	Col-wt epiRIL	11	1	56.1	38
35RV2011F8a	Col-wt epiRIL	11	2	48.8	40
35RV1011F8b	Col-wt epiRIL	11	1	53	42
35RV2011F8b	Col-wt epiRIL	11	2	50.5	47
35RV1012F8a	Col-wt epiRIL	12	1	51.2	36
35RV2012F8a	Col-wt epiRIL	12	2	37	37
35RV3012F8a	Col-wt epiRIL	12	3	47.8	34
35RV1012F8b	Col-wt epiRIL	12	1	49	40
35RV2012F8b	Col-wt epiRIL	12	2	34.1	38
35RV3012F8b	Col-wt epiRIL	12	3	52.8	40
35RV1013F8a	Col-wt epiRIL	13	1	48.9	39
35RV2013F8a	Col-wt epiRIL	13	2	50.4	34
35RV3013F8a	Col-wt epiRIL	13	3	43.4	35
35RV1013F8b	Col-wt epiRIL	13	1	54.6	41
35RV2013F8b	Col-wt epiRIL	13	2	48.2	42
35RV3013F8b	Col-wt epiRIL	13	3	55	40
35RV1014F8a	Col-wt epiRIL	14	1	47.5	38
35RV2014F8a	Col-wt epiRIL	14	2	41.4	40
35RV3014F8a	Col-wt epiRIL	14	3	47.1	34
35RV1014F8b	Col-wt epiRIL	14	1	49.2	42
35RV2014F8b	Col-wt epiRIL	14	2	58.3	46
35RV3014F8b	Col-wt epiRIL	14	3	50.7	41
35RV1015F8a	Col-wt epiRIL	15	1	52.9	37
35RV2015F8a	Col-wt epiRIL	15	2	50.2	33
35RV3015F8a	Col-wt epiRIL	15	3	50.7	35
35RV1015F8b	Col-wt epiRIL	15	1	53.7	40
35RV2015F8b	Col-wt epiRIL	15	2	49.8	41
35RV3015F8b	Col-wt epiRIL	15	3	NA	NA
35RV1016F8a	Col-wt epiRIL	16	1	52.6	35
35RV2016F8a	Col-wt epiRIL	16	2	49.3	34
35RV3016F8a	Col-wt epiRIL	16	3	50.6	37
35RV1016F8b	Col-wt epiRIL	16	1	50.1	38
35RV2016F8b	Col-wt epiRIL	16	2	43.6	43
35RV3016F8b	Col-wt epiRIL	16	3	53.3	37
35RV1017F8a	Col-wt epiRIL	17	1	63.5	38
35RV2017F8a	Col-wt epiRIL	17	2	48	35
35RV3017F8a	Col-wt epiRIL	17	3	75.7	35
35RV1017F8b	Col-wt epiRIL	17	1	45.4	38
35RV2017F8b	Col-wt epiRIL	17	2	56	37
35RV3017F8b	Col-wt epiRIL	17	3	52	39
35RV1018F8a	Col-wt epiRIL	18	1	44.4	36
35RV2018F8a	Col-wt epiRIL	18	2	52	36
35RV3018F8a	Col-wt epiRIL	18	3	36.9	41
35RV1018F8b	Col-wt epiRIL	18	1	53.4	39
35RV2018F8b	Col-wt epiRIL	18	2	54.5	42
35RV3018F8b	Col-wt epiRIL	18	3	60.5	41
35RV1019F8a	Col-wt epiRIL	19	1	47.6	35
35RV2019F8a	Col-wt epiRIL	19	2	52.8	33
35RV1019F8b	Col-wt epiRIL	19	1	54	39
35RV2019F8b	Col-wt epiRIL	19	2	49	37
35RV1020F8a	Col-wt epiRIL	20	1	50.1	37
35RV2020F8a	Col-wt epiRIL	20	2	45.8	37
35RV3020F8a	Col-wt epiRIL	20	3	47.8	36
35RV1020F8b	Col-wt epiRIL	20	1	53	43
35RV2020F8b	Col-wt epiRIL	20	2	54	41
35RV3020F8b	Col-wt epiRIL	20	3	52	40
35RV1021F8a	Col-wt epiRIL	21	1	51.1	35
35RV2021F8a	Col-wt epiRIL	21	2	35.5	39
35RV3021F8a	Col-wt epiRIL	21	3	52.3	34
35RV1021F8b	Col-wt epiRIL	21	1	45	39
35RV2021F8b	Col-wt epiRIL	21	2	49	37
35RV3021F8b	Col-wt epiRIL	21	3	NA	37
35RV1022F8a	Col-wt epiRIL	22	1	46	38
35RV2022F8a	Col-wt epiRIL	22	2	43.5	37
35RV3022F8a	Col-wt epiRIL	22	3	44.7	38
35RV1022F8b	Col-wt epiRIL	22	1	43	39
35RV2022F8b	Col-wt epiRIL	22	2	48.5	38
35RV3022F8b	Col-wt epiRIL	22	3	50.1	36
35RV1023F8a	Col-wt epiRIL	23	1	52.5	36
35RV2023F8a	Col-wt epiRIL	23	2	52.5	34
35RV3023F8a	Col-wt epiRIL	23	3	41.4	36
35RV1023F8b	Col-wt epiRIL	23	1	47.5	39
35RV2023F8b	Col-wt epiRIL	23	2	50.3	40
35RV3023F8b	Col-wt epiRIL	23	3	57.5	36
35RV1024F8a	Col-wt epiRIL	24	1	49.5	41
35RV2024F8a	Col-wt epiRIL	24	2	47.2	39
35RV3024F8a	Col-wt epiRIL	24	3	45.6	34
35RV1024F8b	Col-wt epiRIL	24	1	50.3	45
35RV2024F8b	Col-wt epiRIL	24	2	48.3	43
35RV3024F8b	Col-wt epiRIL	24	3	51.3	42
35RV1026F8a	Col-wt epiRIL	26	1	52.5	35
35RV2026F8a	Col-wt epiRIL	26	2	50	33
35RV3026F8a	Col-wt epiRIL	26	3	47.7	30
35RV1026F8b	Col-wt epiRIL	26	1	50.7	38
35RV2026F8b	Col-wt epiRIL	26	2	51.5	40
35RV3026F8b	Col-wt epiRIL	26	3	49.5	39
35RV1027F8a	Col-wt epiRIL	27	1	54.8	35
35RV2027F8a	Col-wt epiRIL	27	2	55.5	36
35RV3027F8a	Col-wt epiRIL	27	3	50.1	37
35RV1027F8b	Col-wt epiRIL	27	1	54.5	38
35RV2027F8b	Col-wt epiRIL	27	2	57	35
35RV3027F8b	Col-wt epiRIL	27	3	46.5	41
35RV1028F8a	Col-wt epiRIL	28	1	49.1	35
35RV2028F8a	Col-wt epiRIL	28	2	45.2	40
35RV3028F8a	Col-wt epiRIL	28	3	51.2	36
35RV1028F8b	Col-wt epiRIL	28	1	50	41
35RV2028F8b	Col-wt epiRIL	28	2	50.5	41
35RV3028F8b	Col-wt epiRIL	28	3	51.3	41
35RV1029F8a	Col-wt epiRIL	29	1	51	38
35RV2029F8a	Col-wt epiRIL	29	2	46.5	39
35RV3029F8a	Col-wt epiRIL	29	3	52	38
35RV1029F8b	Col-wt epiRIL	29	1	40.7	40
35RV2029F8b	Col-wt epiRIL	29	2	52.4	42
35RV3029F8b	Col-wt epiRIL	29	3	52.6	42
35RV1030F8a	Col-wt epiRIL	30	1	47.8	38
35RV2030F8a	Col-wt epiRIL	30	2	46.2	40
35RV3030F8a	Col-wt epiRIL	30	3	54	36
35RV1030F8b	Col-wt epiRIL	30	1	42	40
35RV2030F8b	Col-wt epiRIL	30	2	51.2	41
35RV3030F8b	Col-wt epiRIL	30	3	46.8	39
35RV1031F8a	Col-wt epiRIL	31	1	45	36
35RV2031F8a	Col-wt epiRIL	31	2	36.5	36
35RV3031F8a	Col-wt epiRIL	31	3	45.4	35
35RV1031F8b	Col-wt epiRIL	31	1	47.4	38
35RV2031F8b	Col-wt epiRIL	31	2	43.5	40
35RV3031F8b	Col-wt epiRIL	31	3	44	43
35RV1032F8a	Col-wt epiRIL	32	1	48.6	37
35RV2032F8a	Col-wt epiRIL	32	2	52.5	33
35RV3032F8a	Col-wt epiRIL	32	3	33.7	35
35RV1032F8b	Col-wt epiRIL	32	1	51	41
35RV2032F8b	Col-wt epiRIL	32	2	45.4	36
35RV3032F8b	Col-wt epiRIL	32	3	51	41
35RV1033F8a	Col-wt epiRIL	33	1	52.7	38
35RV2033F8a	Col-wt epiRIL	33	2	45	35
35RV3033F8a	Col-wt epiRIL	33	3	47	34
35RV1033F8b	Col-wt epiRIL	33	1	49	38
35RV2033F8b	Col-wt epiRIL	33	2	NA	43
35RV3033F8b	Col-wt epiRIL	33	3	45.9	42
35RV1034F8a	Col-wt epiRIL	34	1	50.5	35
35RV2034F8a	Col-wt epiRIL	34	2	44.4	38
35RV3034F8a	Col-wt epiRIL	34	3	47.3	31
35RV1034F8b	Col-wt epiRIL	34	1	37.9	37
35RV2034F8b	Col-wt epiRIL	34	2	45.3	40
35RV3034F8b	Col-wt epiRIL	34	3	51.7	35
35RV1035F8a	Col-wt epiRIL	35	1	45.5	37
35RV2035F8a	Col-wt epiRIL	35	2	46.2	36
35RV3035F8a	Col-wt epiRIL	35	3	52.6	35
35RV1035F8b	Col-wt epiRIL	35	1	44	42
35RV2035F8b	Col-wt epiRIL	35	2	46	39
35RV3035F8b	Col-wt epiRIL	35	3	49.6	41
35RV1036F8a	Col-wt epiRIL	36	1	48.3	38
35RV2036F8a	Col-wt epiRIL	36	2	47.5	37
35RV3036F8a	Col-wt epiRIL	36	3	51.5	36
35RV1036F8b	Col-wt epiRIL	36	1	51.5	42
35RV2036F8b	Col-wt epiRIL	36	2	49	42
35RV3036F8b	Col-wt epiRIL	36	3	44.9	42
35RV1037F8a	Col-wt epiRIL	37	1	48.5	36
35RV2037F8a	Col-wt epiRIL	37	2	47.3	39
35RV3037F8a	Col-wt epiRIL	37	3	50.6	34
35RV1037F8b	Col-wt epiRIL	37	1	46.8	39
35RV2037F8b	Col-wt epiRIL	37	2	45.7	38
35RV3037F8b	Col-wt epiRIL	37	3	50.5	39
35RV1038F8a	Col-wt epiRIL	38	1	37.1	39
35RV2038F8a	Col-wt epiRIL	38	2	48.2	36
35RV3038F8a	Col-wt epiRIL	38	3	53.5	41
35RV1038F8b	Col-wt epiRIL	38	1	52.7	44
35RV2038F8b	Col-wt epiRIL	38	2	44.9	40
35RV3038F8b	Col-wt epiRIL	38	3	50.6	38
35RV1040F8a	Col-wt epiRIL	40	1	45.2	36
35RV2040F8a	Col-wt epiRIL	40	2	52.2	38
35RV3040F8a	Col-wt epiRIL	40	3	31.1	33
35RV1040F8b	Col-wt epiRIL	40	1	48.5	41
35RV2040F8b	Col-wt epiRIL	40	2	49.6	42
35RV3040F8b	Col-wt epiRIL	40	3	52.9	43
35RV1041F8a	Col-wt epiRIL	41	1	46.5	34
35RV2041F8a	Col-wt epiRIL	41	2	52.2	38
35RV3041F8a	Col-wt epiRIL	41	3	47	36
35RV1041F8b	Col-wt epiRIL	41	1	48	42
35RV2041F8b	Col-wt epiRIL	41	2	50.5	41
35RV3041F8b	Col-wt epiRIL	41	3	47.4	41
35RV1042F8a	Col-wt epiRIL	42	1	47.1	35
35RV2042F8a	Col-wt epiRIL	42	2	39.5	37
35RV3042F8a	Col-wt epiRIL	42	3	49.5	33
35RV1042F8b	Col-wt epiRIL	42	1	49.2	42
35RV2042F8b	Col-wt epiRIL	42	2	42.9	40
35RV3042F8b	Col-wt epiRIL	42	3	57	36
35RV1043F8a	Col-wt epiRIL	43	1	46	32
35RV2043F8a	Col-wt epiRIL	43	2	42	35
35RV3043F8a	Col-wt epiRIL	43	3	50	36
35RV1043F8b	Col-wt epiRIL	43	1	54.4	37
35RV2043F8b	Col-wt epiRIL	43	2	47.5	37
35RV3043F8b	Col-wt epiRIL	43	3	53.2	40
35RV1044F8a	Col-wt epiRIL	44	1	46.8	37
35RV2044F8a	Col-wt epiRIL	44	2	46.7	36
35RV3044F8a	Col-wt epiRIL	44	3	41	38
35RV1044F8b	Col-wt epiRIL	44	1	45.3	46
35RV2044F8b	Col-wt epiRIL	44	2	44	43
35RV3044F8b	Col-wt epiRIL	44	3	46.3	37
35RV1045F8a	Col-wt epiRIL	45	1	42.8	34
35RV2045F8a	Col-wt epiRIL	45	2	50	39
35RV3045F8a	Col-wt epiRIL	45	3	36.3	36
35RV1045F8b	Col-wt epiRIL	45	1	48.5	43
35RV2045F8b	Col-wt epiRIL	45	2	45.9	40
35RV3045F8b	Col-wt epiRIL	45	3	47	38
35RV1046F8a	Col-wt epiRIL	46	1	45.9	32
35RV2046F8a	Col-wt epiRIL	46	2	40.5	31
35RV3046F8a	Col-wt epiRIL	46	3	44	32
35RV1046F8b	Col-wt epiRIL	46	1	44	37
35RV2046F8b	Col-wt epiRIL	46	2	50	36
35RV3046F8b	Col-wt epiRIL	46	3	47.2	35
35RV1048F8a	Col-wt epiRIL	48	1	46.5	37
35RV2048F8a	Col-wt epiRIL	48	2	46.5	35
35RV3048F8a	Col-wt epiRIL	48	3	32.6	36
35RV1048F8b	Col-wt epiRIL	48	1	54.2	45
35RV2048F8b	Col-wt epiRIL	48	2	51	38
35RV3048F8b	Col-wt epiRIL	48	3	49	41
35RV1049F8a	Col-wt epiRIL	49	1	47.6	35
35RV2049F8a	Col-wt epiRIL	49	2	32.5	37
35RV3049F8a	Col-wt epiRIL	49	3	53.9	33
35RV1049F8b	Col-wt epiRIL	49	1	46	39
35RV2049F8b	Col-wt epiRIL	49	2	56.3	39
35RV3049F8b	Col-wt epiRIL	49	3	46.3	39
35RV1050F8a	Col-wt epiRIL	50	1	44.9	36
35RV2050F8a	Col-wt epiRIL	50	2	43.2	36
35RV3050F8a	Col-wt epiRIL	50	3	44.7	34
35RV1050F8b	Col-wt epiRIL	50	1	36.2	41
35RV2050F8b	Col-wt epiRIL	50	2	44	38
35RV3050F8b	Col-wt epiRIL	50	3	39.6	40
35RV1051F8a	Col-wt epiRIL	51	1	46	38
35RV2051F8a	Col-wt epiRIL	51	2	51	34
35RV3051F8a	Col-wt epiRIL	51	3	49.6	31
35RV1051F8b	Col-wt epiRIL	51	1	47.3	38
35RV2051F8b	Col-wt epiRIL	51	2	47.8	39
35RV3051F8b	Col-wt epiRIL	51	3	50.3	41
35RV1052F8a	Col-wt epiRIL	52	1	51.4	39
35RV2052F8a	Col-wt epiRIL	52	2	45.8	39
35RV3052F8a	Col-wt epiRIL	52	3	50.5	37
35RV1052F8b	Col-wt epiRIL	52	1	51.5	42
35RV2052F8b	Col-wt epiRIL	52	2	49.5	44
35RV3052F8b	Col-wt epiRIL	52	3	49	45
35RV1053F8a	Col-wt epiRIL	53	1	52.3	37
35RV2053F8a	Col-wt epiRIL	53	2	42.1	38
35RV3053F8a	Col-wt epiRIL	53	3	43.5	35
35RV1053F8b	Col-wt epiRIL	53	1	53.8	44
35RV2053F8b	Col-wt epiRIL	53	2	50.5	44
35RV3053F8b	Col-wt epiRIL	53	3	55.5	39
35RV1054F8a	Col-wt epiRIL	54	1	47.2	40
35RV2054F8a	Col-wt epiRIL	54	2	48.3	38
35RV3054F8a	Col-wt epiRIL	54	3	44.1	35
35RV1054F8b	Col-wt epiRIL	54	1	50	41
35RV2054F8b	Col-wt epiRIL	54	2	49.4	41
35RV3054F8b	Col-wt epiRIL	54	3	50.1	44
35RV1055F8a	Col-wt epiRIL	55	1	51	36
35RV2055F8a	Col-wt epiRIL	55	2	44.9	32
35RV3055F8a	Col-wt epiRIL	55	3	42.2	31
35RV1055F8b	Col-wt epiRIL	55	1	50.4	39
35RV2055F8b	Col-wt epiRIL	55	2	48.5	41
35RV3055F8b	Col-wt epiRIL	55	3	50.5	36
35RV1056F8a	Col-wt epiRIL	56	1	48.4	37
35RV2056F8a	Col-wt epiRIL	56	2	52	37
35RV3056F8a	Col-wt epiRIL	56	3	50.1	31
35RV1056F8b	Col-wt epiRIL	56	1	48.2	40
35RV2056F8b	Col-wt epiRIL	56	2	55	37
35RV3056F8b	Col-wt epiRIL	56	3	33	38
35RV1058F8a	Col-wt epiRIL	58	1	39	38
35RV2058F8a	Col-wt epiRIL	58	2	47	36
35RV3058F8a	Col-wt epiRIL	58	3	39.4	36
35RV1058F8b	Col-wt epiRIL	58	1	44.3	40
35RV2058F8b	Col-wt epiRIL	58	2	40.5	41
35RV3058F8b	Col-wt epiRIL	58	3	40	38
35RV1059F8a	Col-wt epiRIL	59	1	51.3	34
35RV2059F8a	Col-wt epiRIL	59	2	49.9	41
35RV3059F8a	Col-wt epiRIL	59	3	45.6	35
35RV1059F8b	Col-wt epiRIL	59	1	47	40
35RV2059F8b	Col-wt epiRIL	59	2	48.3	42
35RV3059F8b	Col-wt epiRIL	59	3	52.5	38
35RV1060F8a	Col-wt epiRIL	60	1	68	51
35RV2060F8a	Col-wt epiRIL	60	2	52.7	53
35RV3060F8a	Col-wt epiRIL	60	3	62.6	48
35RV1060F8b	Col-wt epiRIL	60	1	66.5	51
35RV2060F8b	Col-wt epiRIL	60	2	71	55
35RV3060F8b	Col-wt epiRIL	60	3	71	54
35RV1062F8a	Col-wt epiRIL	62	1	45.9	40
35RV2062F8a	Col-wt epiRIL	62	2	38.4	36
35RV3062F8a	Col-wt epiRIL	62	3	45.7	39
35RV1062F8b	Col-wt epiRIL	62	1	47.7	45
35RV2062F8b	Col-wt epiRIL	62	2	50.5	42
35RV3062F8b	Col-wt epiRIL	62	3	45	40
35RV1063F8a	Col-wt epiRIL	63	1	45.8	33
35RV2063F8a	Col-wt epiRIL	63	2	45.5	38
35RV3063F8a	Col-wt epiRIL	63	3	45	38
35RV1063F8b	Col-wt epiRIL	63	1	45.4	39
35RV2063F8b	Col-wt epiRIL	63	2	45.3	39
35RV3063F8b	Col-wt epiRIL	63	3	42	38
35RV1064F8a	Col-wt epiRIL	64	1	46.6	34
35RV2064F8a	Col-wt epiRIL	64	2	37.8	36
35RV3064F8a	Col-wt epiRIL	64	3	45	32
35RV1064F8b	Col-wt epiRIL	64	1	35.8	37
35RV2064F8b	Col-wt epiRIL	64	2	47.2	35
35RV3064F8b	Col-wt epiRIL	64	3	45	32
35RV1065F8a	Col-wt epiRIL	65	1	49.5	38
35RV2065F8a	Col-wt epiRIL	65	2	33.9	32
35RV3065F8a	Col-wt epiRIL	65	3	38.3	36
35RV1065F8b	Col-wt epiRIL	65	1	52.5	40
35RV2065F8b	Col-wt epiRIL	65	2	NA	42
35RV3065F8b	Col-wt epiRIL	65	3	39.1	37
35RV1067F8a	Col-wt epiRIL	67	1	44.5	39
35RV2067F8a	Col-wt epiRIL	67	2	39.7	34
35RV3067F8a	Col-wt epiRIL	67	3	46	32
35RV1067F8b	Col-wt epiRIL	67	1	44.5	41
35RV2067F8b	Col-wt epiRIL	67	2	27.9	39
35RV3067F8b	Col-wt epiRIL	67	3	47.3	42
35RV1068F8a	Col-wt epiRIL	68	1	48	37
35RV2068F8a	Col-wt epiRIL	68	2	48.2	36
35RV3068F8a	Col-wt epiRIL	68	3	50.5	36
35RV1068F8b	Col-wt epiRIL	68	1	34.2	40
35RV2068F8b	Col-wt epiRIL	68	2	51.9	41
35RV3068F8b	Col-wt epiRIL	68	3	53.3	44
35RV1069F8a	Col-wt epiRIL	69	1	57	36
35RV2069F8a	Col-wt epiRIL	69	2	49	39
35RV3069F8a	Col-wt epiRIL	69	3	46.6	38
35RV1069F8b	Col-wt epiRIL	69	1	51.1	41
35RV2069F8b	Col-wt epiRIL	69	2	54	40
35RV3069F8b	Col-wt epiRIL	69	3	51	44
35RV1070F8a	Col-wt epiRIL	70	1	46.2	33
35RV2070F8a	Col-wt epiRIL	70	2	48.6	34
35RV3070F8a	Col-wt epiRIL	70	3	47	32
35RV1070F8b	Col-wt epiRIL	70	1	52.1	35
35RV2070F8b	Col-wt epiRIL	70	2	49.5	36
35RV3070F8b	Col-wt epiRIL	70	3	48	37
35RV1071F8a	Col-wt epiRIL	71	1	52	34
35RV2071F8a	Col-wt epiRIL	71	2	54.1	31
35RV3071F8a	Col-wt epiRIL	71	3	52.6	30
35RV1071F8b	Col-wt epiRIL	71	1	59	37
35RV2071F8b	Col-wt epiRIL	71	2	62	37
35RV3071F8b	Col-wt epiRIL	71	3	49	33
35RV1072F8a	Col-wt epiRIL	72	1	49.9	33
35RV2072F8a	Col-wt epiRIL	72	2	43.3	35
35RV3072F8a	Col-wt epiRIL	72	3	47.8	38
35RV1072F8b	Col-wt epiRIL	72	1	50	38
35RV2072F8b	Col-wt epiRIL	72	2	52.8	42
35RV3072F8b	Col-wt epiRIL	72	3	55.7	42
35RV1073F8a	Col-wt epiRIL	73	1	49	34
35RV2073F8a	Col-wt epiRIL	73	2	50.5	35
35RV3073F8a	Col-wt epiRIL	73	3	50.5	36
35RV1073F8b	Col-wt epiRIL	73	1	51.7	42
35RV2073F8b	Col-wt epiRIL	73	2	56	42
35RV3073F8b	Col-wt epiRIL	73	3	49.7	41
35RV1074F8a	Col-wt epiRIL	74	1	48.9	36
35RV2074F8a	Col-wt epiRIL	74	2	55.1	38
35RV3074F8a	Col-wt epiRIL	74	3	47.7	35
35RV1074F8b	Col-wt epiRIL	74	1	50.8	39
35RV2074F8b	Col-wt epiRIL	74	2	56.3	44
35RV3074F8b	Col-wt epiRIL	74	3	51.2	42
35RV1075F8a	Col-wt epiRIL	75	1	46.7	33
35RV2075F8a	Col-wt epiRIL	75	2	44.1	38
35RV3075F8a	Col-wt epiRIL	75	3	47.4	33
35RV1075F8b	Col-wt epiRIL	75	1	43.6	39
35RV2075F8b	Col-wt epiRIL	75	2	45.7	39
35RV3075F8b	Col-wt epiRIL	75	3	53.5	36
35RV1076F8a	Col-wt epiRIL	76	1	50	38
35RV2076F8a	Col-wt epiRIL	76	2	51.8	37
35RV3076F8a	Col-wt epiRIL	76	3	55	40
35RV1076F8b	Col-wt epiRIL	76	1	53	40
35RV2076F8b	Col-wt epiRIL	76	2	54.5	42
35RV3076F8b	Col-wt epiRIL	76	3	52	40
35RV1079F8a	Col-wt epiRIL	79	1	45	37
35RV2079F8a	Col-wt epiRIL	79	2	47.8	35
35RV3079F8a	Col-wt epiRIL	79	3	30.2	35
35RV1079F8b	Col-wt epiRIL	79	1	49.2	38
35RV2079F8b	Col-wt epiRIL	79	2	49.2	38
35RV3079F8b	Col-wt epiRIL	79	3	44	33
35RV1080F8a	Col-wt epiRIL	80	1	44.5	36
35RV2080F8a	Col-wt epiRIL	80	2	44.5	41
35RV3080F8a	Col-wt epiRIL	80	3	46	36
35RV1080F8b	Col-wt epiRIL	80	1	46	39
35RV2080F8b	Col-wt epiRIL	80	2	48	41
35RV3080F8b	Col-wt epiRIL	80	3	47.2	39
35RV1081F8a	Col-wt epiRIL	81	1	48.2	36
35RV2081F8a	Col-wt epiRIL	81	2	38.5	38
35RV3081F8a	Col-wt epiRIL	81	3	56.6	38
35RV1081F8b	Col-wt epiRIL	81	1	43.8	43
35RV2081F8b	Col-wt epiRIL	81	2	57.5	39
35RV3081F8b	Col-wt epiRIL	81	3	58	40
35RV1082F8a	Col-wt epiRIL	82	1	48.9	36
35RV2082F8a	Col-wt epiRIL	82	2	52.2	39
35RV3082F8a	Col-wt epiRIL	82	3	51.7	35
35RV1082F8b	Col-wt epiRIL	82	1	54	42
35RV2082F8b	Col-wt epiRIL	82	2	51.6	37
35RV3082F8b	Col-wt epiRIL	82	3	52.5	45
35RV1083F8a	Col-wt epiRIL	83	1	45	37
35RV2083F8a	Col-wt epiRIL	83	2	50.6	36
35RV3083F8a	Col-wt epiRIL	83	3	36.2	37
35RV1083F8b	Col-wt epiRIL	83	1	46	41
35RV2083F8b	Col-wt epiRIL	83	2	50.3	45
35RV3083F8b	Col-wt epiRIL	83	3	53	42
35RV1085F8a	Col-wt epiRIL	85	1	52.5	36
35RV2085F8a	Col-wt epiRIL	85	2	44.1	35
35RV3085F8a	Col-wt epiRIL	85	3	44.2	37
35RV1085F8b	Col-wt epiRIL	85	1	46.2	39
35RV2085F8b	Col-wt epiRIL	85	2	45.8	43
35RV3085F8b	Col-wt epiRIL	85	3	46	41
35RV1086F8a	Col-wt epiRIL	86	1	43.4	42
35RV2086F8a	Col-wt epiRIL	86	2	44.5	33
35RV3086F8a	Col-wt epiRIL	86	3	42.5	37
35RV1086F8b	Col-wt epiRIL	86	1	43.9	41
35RV2086F8b	Col-wt epiRIL	86	2	45.7	37
35RV3086F8b	Col-wt epiRIL	86	3	36.1	42
35RV1087F8a	Col-wt epiRIL	87	1	48.2	39
35RV2087F8a	Col-wt epiRIL	87	2	44	38
35RV3087F8a	Col-wt epiRIL	87	3	49.5	35
35RV1087F8b	Col-wt epiRIL	87	1	51.1	44
35RV2087F8b	Col-wt epiRIL	87	2	46.6	41
35RV3087F8b	Col-wt epiRIL	87	3	53	40
35RV1088F8a	Col-wt epiRIL	88	1	45.8	34
35RV2088F8a	Col-wt epiRIL	88	2	47.9	38
35RV3088F8a	Col-wt epiRIL	88	3	52.7	39
35RV1088F8b	Col-wt epiRIL	88	1	41.4	38
35RV2088F8b	Col-wt epiRIL	88	2	54.8	38
35RV3088F8b	Col-wt epiRIL	88	3	49.5	41
35RV1089F8a	Col-wt epiRIL	89	1	52	35
35RV2089F8a	Col-wt epiRIL	89	2	45.6	37
35RV3089F8a	Col-wt epiRIL	89	3	48.4	35
35RV1089F8b	Col-wt epiRIL	89	1	47.3	39
35RV2089F8b	Col-wt epiRIL	89	2	47	39
35RV3089F8b	Col-wt epiRIL	89	3	48	40
35RV1090F8a	Col-wt epiRIL	90	1	48.2	34
35RV2090F8a	Col-wt epiRIL	90	2	50.2	37
35RV3090F8a	Col-wt epiRIL	90	3	51	36
35RV1090F8b	Col-wt epiRIL	90	1	54	38
35RV2090F8b	Col-wt epiRIL	90	2	53.9	38
35RV3090F8b	Col-wt epiRIL	90	3	56	39
35RV1091F8a	Col-wt epiRIL	91	1	41.1	34
35RV2091F8a	Col-wt epiRIL	91	2	44.8	34
35RV3091F8a	Col-wt epiRIL	91	3	48	34
35RV1091F8b	Col-wt epiRIL	91	1	44.5	39
35RV2091F8b	Col-wt epiRIL	91	2	42.9	38
35RV3091F8b	Col-wt epiRIL	91	3	44.2	44
35RV1092F8a	Col-wt epiRIL	92	1	44.6	32
35RV2092F8a	Col-wt epiRIL	92	2	30.8	33
35RV3092F8a	Col-wt epiRIL	92	3	45.7	30
35RV1092F8b	Col-wt epiRIL	92	1	45	37
35RV2092F8b	Col-wt epiRIL	92	2	50.3	36
35RV3092F8b	Col-wt epiRIL	92	3	46.9	36
35RV1093F8a	Col-wt epiRIL	93	1	36.4	34
35RV2093F8a	Col-wt epiRIL	93	2	31	39
35RV3093F8a	Col-wt epiRIL	93	3	33.5	35
35RV1093F8b	Col-wt epiRIL	93	1	35.5	41
35RV2093F8b	Col-wt epiRIL	93	2	37.5	42
35RV3093F8b	Col-wt epiRIL	93	3	38	40
35RV1094F8a	Col-wt epiRIL	94	1	51.5	37
35RV2094F8a	Col-wt epiRIL	94	2	50	37
35RV3094F8a	Col-wt epiRIL	94	3	55.5	36
35RV1094F8b	Col-wt epiRIL	94	1	50.5	43
35RV2094F8b	Col-wt epiRIL	94	2	46.5	44
35RV3094F8b	Col-wt epiRIL	94	3	54.2	41
35RV1095F8a	Col-wt epiRIL	95	1	55	35
35RV2095F8a	Col-wt epiRIL	95	2	48	34
35RV3095F8a	Col-wt epiRIL	95	3	47.7	32
35RV1095F8b	Col-wt epiRIL	95	1	55	39
35RV2095F8b	Col-wt epiRIL	95	2	49.3	36
35RV3095F8b	Col-wt epiRIL	95	3	50	35
35RV1096F8a	Col-wt epiRIL	96	1	53	36
35RV2096F8a	Col-wt epiRIL	96	2	50.5	35
35RV3096F8a	Col-wt epiRIL	96	3	49.5	35
35RV1096F8b	Col-wt epiRIL	96	1	49.8	39
35RV2096F8b	Col-wt epiRIL	96	2	54	37
35RV3096F8b	Col-wt epiRIL	96	3	49.9	42
35RV1097F8a	Col-wt epiRIL	97	1	51.5	35
35RV2097F8a	Col-wt epiRIL	97	2	50	35
35RV3097F8a	Col-wt epiRIL	97	3	45.3	34
35RV1097F8b	Col-wt epiRIL	97	1	41	44
35RV2097F8b	Col-wt epiRIL	97	2	50.7	39
35RV3097F8b	Col-wt epiRIL	97	3	40.8	38
35RV1098F8a	Col-wt epiRIL	98	1	71.9	53
35RV2098F8a	Col-wt epiRIL	98	2	73.6	50
35RV3098F8a	Col-wt epiRIL	98	3	71.4	48
35RV1098F8b	Col-wt epiRIL	98	1	81	56
35RV2098F8b	Col-wt epiRIL	98	2	76	54
35RV3098F8b	Col-wt epiRIL	98	3	86	56
35RV1099F8a	Col-wt epiRIL	99	1	52.3	35
35RV2099F8a	Col-wt epiRIL	99	2	46.5	35
35RV3099F8a	Col-wt epiRIL	99	3	45.6	43
35RV1099F8b	Col-wt epiRIL	99	1	55.5	45
35RV2099F8b	Col-wt epiRIL	99	2	52.2	41
35RV3099F8b	Col-wt epiRIL	99	3	NA	42
35RV1101F8a	Col-wt epiRIL	101	1	45.9	33
35RV2101F8a	Col-wt epiRIL	101	2	48.3	34
35RV3101F8a	Col-wt epiRIL	101	3	52	34
35RV1101F8b	Col-wt epiRIL	101	1	53	38
35RV2101F8b	Col-wt epiRIL	101	2	47.5	36
35RV3101F8b	Col-wt epiRIL	101	3	44.2	38
35RV1102F8a	Col-wt epiRIL	102	1	47.2	36
35RV2102F8a	Col-wt epiRIL	102	2	52.2	36
35RV3102F8a	Col-wt epiRIL	102	3	48.3	38
35RV1102F8b	Col-wt epiRIL	102	1	49.1	45
35RV2102F8b	Col-wt epiRIL	102	2	48.7	41
35RV3102F8b	Col-wt epiRIL	102	3	53	41
35RV1103F8a	Col-wt epiRIL	103	1	50.5	36
35RV2103F8a	Col-wt epiRIL	103	2	49	39
35RV3103F8a	Col-wt epiRIL	103	3	46	38
35RV1103F8b	Col-wt epiRIL	103	1	49.5	41
35RV2103F8b	Col-wt epiRIL	103	2	46.6	41
35RV3103F8b	Col-wt epiRIL	103	3	49.9	40
35RV1104F8a	Col-wt epiRIL	104	1	43	38
35RV2104F8a	Col-wt epiRIL	104	2	48.5	38
35RV3104F8a	Col-wt epiRIL	104	3	47.7	38
35RV1104F8b	Col-wt epiRIL	104	1	49.5	42
35RV2104F8b	Col-wt epiRIL	104	2	47	38
35RV3104F8b	Col-wt epiRIL	104	3	50	40
35RV1105F8a	Col-wt epiRIL	105	1	45.4	40
35RV2105F8a	Col-wt epiRIL	105	2	46	37
35RV3105F8a	Col-wt epiRIL	105	3	57	35
35RV1105F8b	Col-wt epiRIL	105	1	49.5	39
35RV2105F8b	Col-wt epiRIL	105	2	51	40
35RV3105F8b	Col-wt epiRIL	105	3	51	42
35RV1106F8a	Col-wt epiRIL	106	1	54.5	40
35RV2106F8a	Col-wt epiRIL	106	2	45.5	35
35RV3106F8a	Col-wt epiRIL	106	3	50.5	35
35RV1106F8b	Col-wt epiRIL	106	1	50.8	39
35RV2106F8b	Col-wt epiRIL	106	2	48	39
35RV3106F8b	Col-wt epiRIL	106	3	51.6	37
35RV1107F8a	Col-wt epiRIL	107	1	50.9	36
35RV2107F8a	Col-wt epiRIL	107	2	51	36
35RV3107F8a	Col-wt epiRIL	107	3	42.2	35
35RV1107F8b	Col-wt epiRIL	107	1	34.3	39
35RV2107F8b	Col-wt epiRIL	107	2	47	40
35RV3107F8b	Col-wt epiRIL	107	3	45.5	42
35RV1108F8a	Col-wt epiRIL	108	1	41	37
35RV2108F8a	Col-wt epiRIL	108	2	49.2	35
35RV3108F8a	Col-wt epiRIL	108	3	44.2	36
35RV1108F8b	Col-wt epiRIL	108	1	48.5	41
35RV2108F8b	Col-wt epiRIL	108	2	49.5	45
35RV3108F8b	Col-wt epiRIL	108	3	47.8	43
35RV1110F8a	Col-wt epiRIL	110	1	48	40
35RV2110F8a	Col-wt epiRIL	110	2	44	38
35RV3110F8a	Col-wt epiRIL	110	3	48.9	36
35RV1110F8b	Col-wt epiRIL	110	1	45.3	39
35RV2110F8b	Col-wt epiRIL	110	2	48.8	40
35RV3110F8b	Col-wt epiRIL	110	3	50	40
35RV1111F8a	Col-wt epiRIL	111	1	39.8	35
35RV2111F8a	Col-wt epiRIL	111	2	48.4	37
35RV3111F8a	Col-wt epiRIL	111	3	48.6	36
35RV1111F8b	Col-wt epiRIL	111	1	51	39
35RV2111F8b	Col-wt epiRIL	111	2	50.5	42
35RV3111F8b	Col-wt epiRIL	111	3	52	41
35RV1112F8a	Col-wt epiRIL	112	1	51	38
35RV2112F8a	Col-wt epiRIL	112	2	44	40
35RV3112F8a	Col-wt epiRIL	112	3	33	38
35RV1112F8b	Col-wt epiRIL	112	1	48	42
35RV2112F8b	Col-wt epiRIL	112	2	50.5	42
35RV3112F8b	Col-wt epiRIL	112	3	47	39
35RV1113F8a	Col-wt epiRIL	113	1	43	38
35RV2113F8a	Col-wt epiRIL	113	2	45.6	36
35RV3113F8a	Col-wt epiRIL	113	3	49.5	33
35RV1113F8b	Col-wt epiRIL	113	1	44.5	42
35RV2113F8b	Col-wt epiRIL	113	2	45	37
35RV3113F8b	Col-wt epiRIL	113	3	48	39
35RV1114F8a	Col-wt epiRIL	114	1	50.5	36
35RV2114F8a	Col-wt epiRIL	114	2	35.9	39
35RV3114F8a	Col-wt epiRIL	114	3	43.6	39
35RV1114F8b	Col-wt epiRIL	114	1	52	44
35RV2114F8b	Col-wt epiRIL	114	2	41.3	45
35RV3114F8b	Col-wt epiRIL	114	3	49.5	41
35RV1115F8a	Col-wt epiRIL	115	1	46.7	36
35RV2115F8a	Col-wt epiRIL	115	2	51.7	38
35RV3115F8a	Col-wt epiRIL	115	3	NA	39
35RV1115F8b	Col-wt epiRIL	115	1	48.2	40
35RV2115F8b	Col-wt epiRIL	115	2	45.7	43
35RV3115F8b	Col-wt epiRIL	115	3	48.9	39
35RV1116F8a	Col-wt epiRIL	116	1	50.5	38
35RV2116F8a	Col-wt epiRIL	116	2	43.2	36
35RV3116F8a	Col-wt epiRIL	116	3	49.8	36
35RV1116F8b	Col-wt epiRIL	116	1	48.2	39
35RV2116F8b	Col-wt epiRIL	116	2	49.5	38
35RV3116F8b	Col-wt epiRIL	116	3	48.3	41
35RV1117F8a	Col-wt epiRIL	117	1	44.2	33
35RV2117F8a	Col-wt epiRIL	117	2	29.5	34
35RV3117F8a	Col-wt epiRIL	117	3	64	33
35RV1117F8b	Col-wt epiRIL	117	1	48.2	39
35RV2117F8b	Col-wt epiRIL	117	2	48.5	41
35RV3117F8b	Col-wt epiRIL	117	3	55.5	36
35RV1118F8a	Col-wt epiRIL	118	1	36	36
35RV2118F8a	Col-wt epiRIL	118	2	46.6	33
35RV3118F8a	Col-wt epiRIL	118	3	46.6	33
35RV1118F8b	Col-wt epiRIL	118	1	47	38
35RV2118F8b	Col-wt epiRIL	118	2	47.5	34
35RV3118F8b	Col-wt epiRIL	118	3	48	40
35RV1119F8a	Col-wt epiRIL	119	1	50.8	35
35RV2119F8a	Col-wt epiRIL	119	2	50.7	40
35RV3119F8a	Col-wt epiRIL	119	3	54.2	34
35RV1119F8b	Col-wt epiRIL	119	1	52	42
35RV2119F8b	Col-wt epiRIL	119	2	54.2	38
35RV3119F8b	Col-wt epiRIL	119	3	51.5	NA
35RV1120F8a	Col-wt epiRIL	120	1	53.7	35
35RV2120F8a	Col-wt epiRIL	120	2	51.4	35
35RV3120F8a	Col-wt epiRIL	120	3	37.9	38
35RV1120F8b	Col-wt epiRIL	120	1	50.1	42
35RV2120F8b	Col-wt epiRIL	120	2	51	37
35RV3120F8b	Col-wt epiRIL	120	3	53	39
35RV1121F8a	Col-wt epiRIL	121	1	37.8	35
35RV2121F8a	Col-wt epiRIL	121	2	46.3	36
35RV3121F8a	Col-wt epiRIL	121	3	50	34
35RV1121F8b	Col-wt epiRIL	121	1	43	38
35RV2121F8b	Col-wt epiRIL	121	2	50.1	36
35RV3121F8b	Col-wt epiRIL	121	3	39	40
35RV1122F8a	Col-wt epiRIL	122	1	58	43
35RV2122F8a	Col-wt epiRIL	122	2	54	40
35RV3122F8a	Col-wt epiRIL	122	3	49	36
35RV1122F8b	Col-wt epiRIL	122	1	37	43
35RV2122F8b	Col-wt epiRIL	122	2	56.5	42
35RV3122F8b	Col-wt epiRIL	122	3	54	37
35RV1124F8a	Col-wt epiRIL	124	1	47.5	36
35RV2124F8a	Col-wt epiRIL	124	2	49.8	37
35RV3124F8a	Col-wt epiRIL	124	3	48	38
35RV1124F8b	Col-wt epiRIL	124	1	54	39
35RV2124F8b	Col-wt epiRIL	124	2	NA	38
35RV3124F8b	Col-wt epiRIL	124	3	51.8	39
35RV1125F8a	Col-wt epiRIL	125	1	45	36
35RV2125F8a	Col-wt epiRIL	125	2	43.8	33
35RV3125F8a	Col-wt epiRIL	125	3	47.3	36
35RV1125F8b	Col-wt epiRIL	125	1	54.7	43
35RV2125F8b	Col-wt epiRIL	125	2	53	39
35RV3125F8b	Col-wt epiRIL	125	3	55.2	40
35RV1126F8a	Col-wt epiRIL	126	1	48.4	33
35RV2126F8a	Col-wt epiRIL	126	2	46.1	37
35RV3126F8a	Col-wt epiRIL	126	3	50.6	35
35RV1126F8b	Col-wt epiRIL	126	1	49	37
35RV2126F8b	Col-wt epiRIL	126	2	47	39
35RV3126F8b	Col-wt epiRIL	126	3	44	41
35RV1128F8a	Col-wt epiRIL	128	1	51	38
35RV2128F8a	Col-wt epiRIL	128	2	52	33
35RV3128F8a	Col-wt epiRIL	128	3	36.4	36
35RV1128F8b	Col-wt epiRIL	128	1	51.2	40
35RV2128F8b	Col-wt epiRIL	128	2	57	41
35RV3128F8b	Col-wt epiRIL	128	3	48.2	38
35RV1129F8a	Col-wt epiRIL	129	1	48.2	38
35RV2129F8a	Col-wt epiRIL	129	2	48.7	35
35RV3129F8a	Col-wt epiRIL	129	3	49	30
35RV1129F8b	Col-wt epiRIL	129	1	55.5	41
35RV2129F8b	Col-wt epiRIL	129	2	56.5	38
35RV3129F8b	Col-wt epiRIL	129	3	54.5	40
35RV1131F8a	Col-wt epiRIL	131	1	47.8	34
35RV2131F8a	Col-wt epiRIL	131	2	56.2	36
35RV3131F8a	Col-wt epiRIL	131	3	54.1	36
35RV1131F8b	Col-wt epiRIL	131	1	47.5	42
35RV2131F8b	Col-wt epiRIL	131	2	50.9	42
35RV3131F8b	Col-wt epiRIL	131	3	50	39
35RV1134F8a	Col-wt epiRIL	134	1	14	36
35RV2134F8a	Col-wt epiRIL	134	2	16.5	33
35RV3134F8a	Col-wt epiRIL	134	3	24	33
35RV1134F8b	Col-wt epiRIL	134	1	27	41
35RV2134F8b	Col-wt epiRIL	134	2	27.8	44
35RV3134F8b	Col-wt epiRIL	134	3	16	43
35RV1135F8a	Col-wt epiRIL	135	1	43.5	35
35RV2135F8a	Col-wt epiRIL	135	2	46.5	42
35RV3135F8a	Col-wt epiRIL	135	3	46.9	37
35RV1135F8b	Col-wt epiRIL	135	1	47.9	43
35RV2135F8b	Col-wt epiRIL	135	2	49	39
35RV3135F8b	Col-wt epiRIL	135	3	50	40
35RV1136F8a	Col-wt epiRIL	136	1	47.5	36
35RV2136F8a	Col-wt epiRIL	136	2	48.2	36
35RV3136F8a	Col-wt epiRIL	136	3	48	40
35RV1136F8b	Col-wt epiRIL	136	1	49.2	41
35RV2136F8b	Col-wt epiRIL	136	2	NA	42
35RV3136F8b	Col-wt epiRIL	136	3	49.2	43
35RV1137F8a	Col-wt epiRIL	137	1	43.3	43
35RV2137F8a	Col-wt epiRIL	137	2	44.5	40
35RV3137F8a	Col-wt epiRIL	137	3	54.6	35
35RV1137F8b	Col-wt epiRIL	137	1	47.6	40
35RV2137F8b	Col-wt epiRIL	137	2	54.4	44
35RV3137F8b	Col-wt epiRIL	137	3	53.5	41
35RV1138F8a	Col-wt epiRIL	138	1	35.7	36
35RV2138F8a	Col-wt epiRIL	138	2	47.5	35
35RV3138F8a	Col-wt epiRIL	138	3	50.1	35
35RV1138F8b	Col-wt epiRIL	138	1	49.2	42
35RV2138F8b	Col-wt epiRIL	138	2	51	40
35RV3138F8b	Col-wt epiRIL	138	3	49.6	41
35RV1139F8a	Col-wt epiRIL	139	1	47.3	35
35RV2139F8a	Col-wt epiRIL	139	2	45	32
35RV3139F8a	Col-wt epiRIL	139	3	49.7	34
35RV1139F8b	Col-wt epiRIL	139	1	46.2	43
35RV2139F8b	Col-wt epiRIL	139	2	51	37
35RV3139F8b	Col-wt epiRIL	139	3	48.2	38
35RV1141F8a	Col-wt epiRIL	141	1	45.3	36
35RV2141F8a	Col-wt epiRIL	141	2	41	37
35RV3141F8a	Col-wt epiRIL	141	3	45	38
35RV1141F8b	Col-wt epiRIL	141	1	52.4	43
35RV2141F8b	Col-wt epiRIL	141	2	NA	41
35RV3141F8b	Col-wt epiRIL	141	3	53	40
35RV1143F8a	Col-wt epiRIL	143	1	51	36
35RV2143F8a	Col-wt epiRIL	143	2	46.7	34
35RV3143F8a	Col-wt epiRIL	143	3	54.4	38
35RV1143F8b	Col-wt epiRIL	143	1	46.9	38
35RV2143F8b	Col-wt epiRIL	143	2	50.2	42
35RV3143F8b	Col-wt epiRIL	143	3	50.2	40
35RV1144F8a	Col-wt epiRIL	144	1	28.6	39
35RV2144F8a	Col-wt epiRIL	144	2	46.5	38
35RV3144F8a	Col-wt epiRIL	144	3	44.8	36
35RV1144F8b	Col-wt epiRIL	144	1	44.5	42
35RV2144F8b	Col-wt epiRIL	144	2	49	41
35RV3144F8b	Col-wt epiRIL	144	3	NA	NA
35RV1145F8a	Col-wt epiRIL	145	1	47.3	37
35RV2145F8a	Col-wt epiRIL	145	2	53.1	34
35RV3145F8a	Col-wt epiRIL	145	3	49.9	37
35RV1145F8b	Col-wt epiRIL	145	1	52.6	40
35RV2145F8b	Col-wt epiRIL	145	2	42	42
35RV3145F8b	Col-wt epiRIL	145	3	48.8	45
35RV1146F8a	Col-wt epiRIL	146	1	44.8	36
35RV2146F8a	Col-wt epiRIL	146	2	44.4	37
35RV3146F8a	Col-wt epiRIL	146	3	50.5	35
35RV1146F8b	Col-wt epiRIL	146	1	42.6	39
35RV2146F8b	Col-wt epiRIL	146	2	52.1	40
35RV3146F8b	Col-wt epiRIL	146	3	42.1	39
35RV2147F8a	Col-wt epiRIL	147	2	42.5	33
35RV3147F8a	Col-wt epiRIL	147	3	43	33
35RV2147F8b	Col-wt epiRIL	147	2	46	39
35RV3147F8b	Col-wt epiRIL	147	3	39.2	36
35RV1148F8a	Col-wt epiRIL	148	1	58.8	38
35RV2148F8a	Col-wt epiRIL	148	2	52	33
35RV3148F8a	Col-wt epiRIL	148	3	61.5	33
35RV1148F8b	Col-wt epiRIL	148	1	NA	39
35RV2148F8b	Col-wt epiRIL	148	2	53	38
35RV3148F8b	Col-wt epiRIL	148	3	55.5	37
35RV1149F8a	Col-wt epiRIL	149	1	50	37
35RV2149F8a	Col-wt epiRIL	149	2	50.3	33
35RV3149F8a	Col-wt epiRIL	149	3	47.9	39
35RV1149F8b	Col-wt epiRIL	149	1	53.4	43
35RV2149F8b	Col-wt epiRIL	149	2	52.5	39
35RV3149F8b	Col-wt epiRIL	149	3	50.5	42
35RV1150F8a	Col-wt epiRIL	150	1	43.1	32
35RV2150F8a	Col-wt epiRIL	150	2	45	38
35RV3150F8a	Col-wt epiRIL	150	3	47.8	35
35RV1150F8b	Col-wt epiRIL	150	1	46.5	38
35RV2150F8b	Col-wt epiRIL	150	2	45	35
35RV3150F8b	Col-wt epiRIL	150	3	51.5	40
35RV1151F8a	Col-wt epiRIL	151	1	40.5	34
35RV2151F8a	Col-wt epiRIL	151	2	45.1	36
35RV3151F8a	Col-wt epiRIL	151	3	51.1	37
35RV1151F8b	Col-wt epiRIL	151	1	49.2	41
35RV2151F8b	Col-wt epiRIL	151	2	52.2	43
35RV3151F8b	Col-wt epiRIL	151	3	47	37
35RV1152F8a	Col-wt epiRIL	152	1	49.9	38
35RV2152F8a	Col-wt epiRIL	152	2	47.2	37
35RV3152F8a	Col-wt epiRIL	152	3	50	35
35RV1152F8b	Col-wt epiRIL	152	1	49.7	40
35RV2152F8b	Col-wt epiRIL	152	2	50.2	37
35RV3152F8b	Col-wt epiRIL	152	3	55	43
35RV1153F8a	Col-wt epiRIL	153	1	52.2	36
35RV2153F8a	Col-wt epiRIL	153	2	48	36
35RV3153F8a	Col-wt epiRIL	153	3	43.8	37
35RV1153F8b	Col-wt epiRIL	153	1	48.9	39
35RV2153F8b	Col-wt epiRIL	153	2	51	40
35RV3153F8b	Col-wt epiRIL	153	3	54.2	41
35RV1154F8a	Col-wt epiRIL	154	1	45.7	37
35RV2154F8a	Col-wt epiRIL	154	2	45.4	34
35RV3154F8a	Col-wt epiRIL	154	3	48.6	40
35RV1154F8b	Col-wt epiRIL	154	1	46.5	40
35RV2154F8b	Col-wt epiRIL	154	2	46	38
35RV3154F8b	Col-wt epiRIL	154	3	56	43
35RV1155F8a	Col-wt epiRIL	155	1	42.7	37
35RV2155F8a	Col-wt epiRIL	155	2	51.2	36
35RV3155F8a	Col-wt epiRIL	155	3	46.5	35
35RV1155F8b	Col-wt epiRIL	155	1	51	41
35RV2155F8b	Col-wt epiRIL	155	2	48	43
35RV3155F8b	Col-wt epiRIL	155	3	45.4	43
35RV1156F8a	Col-wt epiRIL	156	1	40.5	35
35RV2156F8a	Col-wt epiRIL	156	2	43.6	33
35RV3156F8a	Col-wt epiRIL	156	3	43.5	34
35RV1156F8b	Col-wt epiRIL	156	1	49	38
35RV2156F8b	Col-wt epiRIL	156	2	52	38
35RV3156F8b	Col-wt epiRIL	156	3	46	43
35RV1157F8a	Col-wt epiRIL	157	1	46.6	36
35RV2157F8a	Col-wt epiRIL	157	2	50.1	36
35RV3157F8a	Col-wt epiRIL	157	3	35.5	36
35RV1157F8b	Col-wt epiRIL	157	1	35.3	40
35RV2157F8b	Col-wt epiRIL	157	2	55.8	45
35RV3157F8b	Col-wt epiRIL	157	3	54.2	40
35RV1158F8a	Col-wt epiRIL	158	1	54	36
35RV2158F8a	Col-wt epiRIL	158	2	50.9	36
35RV3158F8a	Col-wt epiRIL	158	3	49.7	35
35RV1158F8b	Col-wt epiRIL	158	1	45	44
35RV2158F8b	Col-wt epiRIL	158	2	51.7	40
35RV3158F8b	Col-wt epiRIL	158	3	52.4	39
35RV1159F8a	Col-wt epiRIL	159	1	44.4	42
35RV2159F8a	Col-wt epiRIL	159	2	53.2	37
35RV3159F8a	Col-wt epiRIL	159	3	52.7	38
35RV1159F8b	Col-wt epiRIL	159	1	45.4	43
35RV2159F8b	Col-wt epiRIL	159	2	56	42
35RV3159F8b	Col-wt epiRIL	159	3	57.2	43
35RV1160F8a	Col-wt epiRIL	160	1	47.6	38
35RV2160F8a	Col-wt epiRIL	160	2	42.8	40
35RV3160F8a	Col-wt epiRIL	160	3	45.8	38
35RV1160F8b	Col-wt epiRIL	160	1	36	37
35RV2160F8b	Col-wt epiRIL	160	2	39.7	38
35RV3160F8b	Col-wt epiRIL	160	3	48.4	41
35RV1161F8a	Col-wt epiRIL	161	1	48	37
35RV2161F8a	Col-wt epiRIL	161	2	55.8	37
35RV3161F8a	Col-wt epiRIL	161	3	46	38
35RV1161F8b	Col-wt epiRIL	161	1	49	42
35RV2161F8b	Col-wt epiRIL	161	2	52.2	39
35RV3161F8b	Col-wt epiRIL	161	3	51	38
35RV1162F8a	Col-wt epiRIL	162	1	42	36
35RV2162F8a	Col-wt epiRIL	162	2	50.8	39
35RV3162F8a	Col-wt epiRIL	162	3	48.6	34
35RV1162F8b	Col-wt epiRIL	162	1	44.8	42
35RV2162F8b	Col-wt epiRIL	162	2	52.5	41
35RV3162F8b	Col-wt epiRIL	162	3	48.3	40
35RV1163F8a	Col-wt epiRIL	163	1	55	39
35RV2163F8a	Col-wt epiRIL	163	2	53.5	34
35RV3163F8a	Col-wt epiRIL	163	3	47.2	38
35RV1163F8b	Col-wt epiRIL	163	1	52	41
35RV2163F8b	Col-wt epiRIL	163	2	54.2	39
35RV3163F8b	Col-wt epiRIL	163	3	53	40
35RV1164F8a	Col-wt epiRIL	164	1	47.9	43
35RV2164F8a	Col-wt epiRIL	164	2	32.9	39
35RV3164F8a	Col-wt epiRIL	164	3	53.6	39
35RV1164F8b	Col-wt epiRIL	164	1	48.3	42
35RV2164F8b	Col-wt epiRIL	164	2	52.5	43
35RV3164F8b	Col-wt epiRIL	164	3	49.5	44
35RV1165F8a	Col-wt epiRIL	165	1	46.3	36
35RV2165F8a	Col-wt epiRIL	165	2	50.2	35
35RV3165F8a	Col-wt epiRIL	165	3	32.7	34
35RV1165F8b	Col-wt epiRIL	165	1	54.7	41
35RV2165F8b	Col-wt epiRIL	165	2	50.5	39
35RV3165F8b	Col-wt epiRIL	165	3	57	43
35RV1166F8a	Col-wt epiRIL	166	1	45.3	37
35RV2166F8a	Col-wt epiRIL	166	2	46.2	42
35RV3166F8a	Col-wt epiRIL	166	3	47.6	37
35RV1166F8b	Col-wt epiRIL	166	1	43.5	39
35RV2166F8b	Col-wt epiRIL	166	2	45.5	42
35RV3166F8b	Col-wt epiRIL	166	3	51	40
35RV1167F8a	Col-wt epiRIL	167	1	50.5	36
35RV2167F8a	Col-wt epiRIL	167	2	47.8	39
35RV3167F8a	Col-wt epiRIL	167	3	53.2	36
35RV1167F8b	Col-wt epiRIL	167	1	50.5	40
35RV2167F8b	Col-wt epiRIL	167	2	46	40
35RV3167F8b	Col-wt epiRIL	167	3	54	38
35RV1168F8a	Col-wt epiRIL	168	1	50.1	37
35RV2168F8a	Col-wt epiRIL	168	2	49.3	38
35RV3168F8a	Col-wt epiRIL	168	3	41.6	35
35RV1168F8b	Col-wt epiRIL	168	1	42.8	37
35RV2168F8b	Col-wt epiRIL	168	2	46.8	41
35RV3168F8b	Col-wt epiRIL	168	3	47.2	41
35RV1169F8a	Col-wt epiRIL	169	1	48	41
35RV2169F8a	Col-wt epiRIL	169	2	46.9	38
35RV3169F8a	Col-wt epiRIL	169	3	42.1	42
35RV1169F8b	Col-wt epiRIL	169	1	49.1	44
35RV2169F8b	Col-wt epiRIL	169	2	46.2	45
35RV3169F8b	Col-wt epiRIL	169	3	44	44
35RV1170F8a	Col-wt epiRIL	170	1	48.8	39
35RV2170F8a	Col-wt epiRIL	170	2	53	38
35RV3170F8a	Col-wt epiRIL	170	3	49.6	41
35RV1170F8b	Col-wt epiRIL	170	1	46	44
35RV2170F8b	Col-wt epiRIL	170	2	39.7	40
35RV3170F8b	Col-wt epiRIL	170	3	52.3	43
35RV1171F8a	Col-wt epiRIL	171	1	41.8	36
35RV2171F8a	Col-wt epiRIL	171	2	43.4	37
35RV3171F8a	Col-wt epiRIL	171	3	37.3	36
35RV1171F8b	Col-wt epiRIL	171	1	34.2	37
35RV2171F8b	Col-wt epiRIL	171	2	46.2	41
35RV3171F8b	Col-wt epiRIL	171	3	43.6	39
35RV1172F8a	Col-wt epiRIL	172	1	42.7	33
35RV2172F8a	Col-wt epiRIL	172	2	51.2	34
35RV3172F8a	Col-wt epiRIL	172	3	52.8	37
35RV1172F8b	Col-wt epiRIL	172	1	54	38
35RV2172F8b	Col-wt epiRIL	172	2	49.2	37
35RV3172F8b	Col-wt epiRIL	172	3	51.9	40
35RV1173F8a	Col-wt epiRIL	173	1	48.7	36
35RV2173F8a	Col-wt epiRIL	173	2	49.9	37
35RV3173F8a	Col-wt epiRIL	173	3	55.3	36
35RV1173F8b	Col-wt epiRIL	173	1	50.4	39
35RV2173F8b	Col-wt epiRIL	173	2	49	38
35RV3173F8b	Col-wt epiRIL	173	3	49.2	38
35RV1174F8a	Col-wt epiRIL	174	1	52.2	39
35RV2174F8a	Col-wt epiRIL	174	2	48.4	35
35RV3174F8a	Col-wt epiRIL	174	3	47.5	40
35RV1174F8b	Col-wt epiRIL	174	1	52.5	40
35RV2174F8b	Col-wt epiRIL	174	2	51	39
35RV3174F8b	Col-wt epiRIL	174	3	43.5	38
35RV1175F8a	Col-wt epiRIL	175	1	45.5	42
35RV2175F8a	Col-wt epiRIL	175	2	43.7	39
35RV3175F8a	Col-wt epiRIL	175	3	50.1	36
35RV1175F8b	Col-wt epiRIL	175	1	47	39
35RV2175F8b	Col-wt epiRIL	175	2	52	43
35RV3175F8b	Col-wt epiRIL	175	3	50.7	41
35RV1176F8a	Col-wt epiRIL	176	1	46.3	34
35RV2176F8a	Col-wt epiRIL	176	2	50.2	36
35RV3176F8a	Col-wt epiRIL	176	3	48.2	38
35RV1176F8b	Col-wt epiRIL	176	1	51.5	41
35RV2176F8b	Col-wt epiRIL	176	2	52.5	42
35RV3176F8b	Col-wt epiRIL	176	3	50.9	39
35RV1177F8a	Col-wt epiRIL	177	1	53.5	37
35RV2177F8a	Col-wt epiRIL	177	2	51.3	36
35RV3177F8a	Col-wt epiRIL	177	3	53	33
35RV1177F8b	Col-wt epiRIL	177	1	48.1	39
35RV2177F8b	Col-wt epiRIL	177	2	52.5	41
35RV3177F8b	Col-wt epiRIL	177	3	53	40
35RV1178F8a	Col-wt epiRIL	178	1	45.3	34
35RV2178F8a	Col-wt epiRIL	178	2	43	37
35RV3178F8a	Col-wt epiRIL	178	3	46	36
35RV1178F8b	Col-wt epiRIL	178	1	40.8	43
35RV2178F8b	Col-wt epiRIL	178	2	46.2	37
35RV3178F8b	Col-wt epiRIL	178	3	46.7	37
35RV1179F8a	Col-wt epiRIL	179	1	43.5	38
35RV2179F8a	Col-wt epiRIL	179	2	NA	40
35RV3179F8a	Col-wt epiRIL	179	3	43.4	35
35RV1179F8b	Col-wt epiRIL	179	1	45	39
35RV2179F8b	Col-wt epiRIL	179	2	42	41
35RV3179F8b	Col-wt epiRIL	179	3	51.4	40
35RV1180F8a	Col-wt epiRIL	180	1	44.6	37
35RV2180F8a	Col-wt epiRIL	180	2	44.5	32
35RV3180F8a	Col-wt epiRIL	180	3	50	34
35RV1180F8b	Col-wt epiRIL	180	1	53	41
35RV2180F8b	Col-wt epiRIL	180	2	50.4	37
35RV3180F8b	Col-wt epiRIL	180	3	52	37
35RV1181F8a	Col-wt epiRIL	181	1	31.5	36
35RV2181F8a	Col-wt epiRIL	181	2	39.6	36
35RV3181F8a	Col-wt epiRIL	181	3	42.4	34
35RV1181F8b	Col-wt epiRIL	181	1	38.6	43
35RV2181F8b	Col-wt epiRIL	181	2	43.7	43
35RV3181F8b	Col-wt epiRIL	181	3	44.2	37
35RV1183F8a	Col-wt epiRIL	183	1	50.1	38
35RV2183F8a	Col-wt epiRIL	183	2	55.5	39
35RV3183F8a	Col-wt epiRIL	183	3	31.8	40
35RV1183F8b	Col-wt epiRIL	183	1	55.6	43
35RV2183F8b	Col-wt epiRIL	183	2	54.8	43
35RV3183F8b	Col-wt epiRIL	183	3	52	44
35RV1184F8a	Col-wt epiRIL	184	1	52.8	36
35RV2184F8a	Col-wt epiRIL	184	2	47.6	35
35RV3184F8a	Col-wt epiRIL	184	3	50.6	35
35RV1184F8b	Col-wt epiRIL	184	1	28.8	43
35RV2184F8b	Col-wt epiRIL	184	2	50.2	42
35RV3184F8b	Col-wt epiRIL	184	3	51.3	41
35RV1185F8a	Col-wt epiRIL	185	1	48.4	36
35RV2185F8a	Col-wt epiRIL	185	2	37.4	38
35RV3185F8a	Col-wt epiRIL	185	3	48.3	36
35RV1185F8b	Col-wt epiRIL	185	1	52.5	43
35RV2185F8b	Col-wt epiRIL	185	2	45.2	40
35RV3185F8b	Col-wt epiRIL	185	3	47.3	42
35RV1186F8a	Col-wt epiRIL	186	1	49.8	36
35RV2186F8a	Col-wt epiRIL	186	2	52	38
35RV3186F8a	Col-wt epiRIL	186	3	45.3	36
35RV1186F8b	Col-wt epiRIL	186	1	49.5	44
35RV2186F8b	Col-wt epiRIL	186	2	45.8	42
35RV3186F8b	Col-wt epiRIL	186	3	47.5	41
35RV1187F8a	Col-wt epiRIL	187	1	49.7	38
35RV2187F8a	Col-wt epiRIL	187	2	45.6	34
35RV3187F8a	Col-wt epiRIL	187	3	54.5	32
35RV1187F8b	Col-wt epiRIL	187	1	53.5	42
35RV2187F8b	Col-wt epiRIL	187	2	49.3	38
35RV3187F8b	Col-wt epiRIL	187	3	51.5	40
35RV1188F8a	Col-wt epiRIL	188	1	52	34
35RV2188F8a	Col-wt epiRIL	188	2	49.9	37
35RV3188F8a	Col-wt epiRIL	188	3	44.5	32
35RV1188F8b	Col-wt epiRIL	188	1	41.5	38
35RV2188F8b	Col-wt epiRIL	188	2	54.3	40
35RV3188F8b	Col-wt epiRIL	188	3	59	38
35RV1189F8a	Col-wt epiRIL	189	1	51.5	35
35RV2189F8a	Col-wt epiRIL	189	2	46.3	34
35RV3189F8a	Col-wt epiRIL	189	3	41.5	34
35RV1189F8b	Col-wt epiRIL	189	1	48	40
35RV2189F8b	Col-wt epiRIL	189	2	45	37
35RV3189F8b	Col-wt epiRIL	189	3	46	42
35RV1190F8a	Col-wt epiRIL	190	1	53.5	34
35RV2190F8a	Col-wt epiRIL	190	2	48.8	35
35RV3190F8a	Col-wt epiRIL	190	3	47.4	35
35RV1190F8b	Col-wt epiRIL	190	1	43.2	39
35RV2190F8b	Col-wt epiRIL	190	2	43.6	36
35RV3190F8b	Col-wt epiRIL	190	3	43.5	36
35RV1191F8a	Col-wt epiRIL	191	1	46.4	34
35RV2191F8a	Col-wt epiRIL	191	2	NA	33
35RV3191F8a	Col-wt epiRIL	191	3	50.6	35
35RV1191F8b	Col-wt epiRIL	191	1	44.5	38
35RV2191F8b	Col-wt epiRIL	191	2	38.2	37
35RV3191F8b	Col-wt epiRIL	191	3	49	36
35RV1193F8a	Col-wt epiRIL	193	1	46	35
35RV2193F8a	Col-wt epiRIL	193	2	45	31
35RV3193F8a	Col-wt epiRIL	193	3	46.5	30
35RV1193F8b	Col-wt epiRIL	193	1	31.5	36
35RV2193F8b	Col-wt epiRIL	193	2	41.3	38
35RV3193F8b	Col-wt epiRIL	193	3	44.3	32
35RV1194F8a	Col-wt epiRIL	194	1	51.3	37
35RV2194F8a	Col-wt epiRIL	194	2	52.5	36
35RV3194F8a	Col-wt epiRIL	194	3	44.8	32
35RV1194F8b	Col-wt epiRIL	194	1	52.5	40
35RV2194F8b	Col-wt epiRIL	194	2	56.5	39
35RV3194F8b	Col-wt epiRIL	194	3	45	37
35RV1195F8a	Col-wt epiRIL	195	1	44.8	40
35RV2195F8a	Col-wt epiRIL	195	2	47.7	35
35RV3195F8a	Col-wt epiRIL	195	3	47	36
35RV1195F8b	Col-wt epiRIL	195	1	50	40
35RV2195F8b	Col-wt epiRIL	195	2	48.4	40
35RV3195F8b	Col-wt epiRIL	195	3	49.5	38
35RV1196F8a	Col-wt epiRIL	196	1	52.1	37
35RV2196F8a	Col-wt epiRIL	196	2	53.5	35
35RV3196F8a	Col-wt epiRIL	196	3	53.6	34
35RV1196F8b	Col-wt epiRIL	196	1	55.5	45
35RV2196F8b	Col-wt epiRIL	196	2	53.5	40
35RV3196F8b	Col-wt epiRIL	196	3	36	38
35RV1197F8a	Col-wt epiRIL	197	1	42.5	39
35RV2197F8a	Col-wt epiRIL	197	2	45.5	34
35RV3197F8a	Col-wt epiRIL	197	3	44.5	34
35RV1197F8b	Col-wt epiRIL	197	1	43.2	41
35RV2197F8b	Col-wt epiRIL	197	2	43.6	37
35RV3197F8b	Col-wt epiRIL	197	3	43.9	39
35RV1198F8a	Col-wt epiRIL	198	1	48.3	39
35RV2198F8a	Col-wt epiRIL	198	2	51.1	34
35RV3198F8a	Col-wt epiRIL	198	3	46.3	35
35RV1198F8b	Col-wt epiRIL	198	1	50.6	40
35RV2198F8b	Col-wt epiRIL	198	2	45.7	37
35RV3198F8b	Col-wt epiRIL	198	3	54.5	38
35RV1199F8a	Col-wt epiRIL	199	1	52.3	38
35RV2199F8a	Col-wt epiRIL	199	2	48.4	33
35RV3199F8a	Col-wt epiRIL	199	3	48.7	35
35RV1199F8b	Col-wt epiRIL	199	1	44.5	41
35RV2199F8b	Col-wt epiRIL	199	2	50.4	42
35RV3199F8b	Col-wt epiRIL	199	3	48.5	42
35RV1200F8a	Col-wt epiRIL	200	1	46.5	38
35RV2200F8a	Col-wt epiRIL	200	2	48	35
35RV3200F8a	Col-wt epiRIL	200	3	50.7	38
35RV1200F8b	Col-wt epiRIL	200	1	46.4	41
35RV2200F8b	Col-wt epiRIL	200	2	52.6	42
35RV3200F8b	Col-wt epiRIL	200	3	49.7	41
35RV1201F8a	Col-wt epiRIL	201	1	44.4	40
35RV2201F8a	Col-wt epiRIL	201	2	47	37
35RV3201F8a	Col-wt epiRIL	201	3	44.8	37
35RV1201F8b	Col-wt epiRIL	201	1	47.7	40
35RV2201F8b	Col-wt epiRIL	201	2	41	40
35RV3201F8b	Col-wt epiRIL	201	3	44.2	40
35RV1202F8a	Col-wt epiRIL	202	1	55.7	36
35RV2202F8a	Col-wt epiRIL	202	2	35.5	33
35RV3202F8a	Col-wt epiRIL	202	3	52.5	35
35RV1202F8b	Col-wt epiRIL	202	1	57	38
35RV2202F8b	Col-wt epiRIL	202	2	56.4	35
35RV3202F8b	Col-wt epiRIL	202	3	49.7	39
35RV1203F8a	Col-wt epiRIL	203	1	50.7	37
35RV2203F8a	Col-wt epiRIL	203	2	54.3	35
35RV3203F8a	Col-wt epiRIL	203	3	42.4	37
35RV1203F8b	Col-wt epiRIL	203	1	40	39
35RV2203F8b	Col-wt epiRIL	203	2	62	41
35RV3203F8b	Col-wt epiRIL	203	3	51.9	41
35RV1204F8a	Col-wt epiRIL	204	1	53	38
35RV2204F8a	Col-wt epiRIL	204	2	46.2	32
35RV3204F8a	Col-wt epiRIL	204	3	51.3	35
35RV1204F8b	Col-wt epiRIL	204	1	50	43
35RV2204F8b	Col-wt epiRIL	204	2	53	42
35RV3204F8b	Col-wt epiRIL	204	3	47.3	37
35RV1205F8a	Col-wt epiRIL	205	1	52.2	37
35RV2205F8a	Col-wt epiRIL	205	2	48.2	36
35RV3205F8a	Col-wt epiRIL	205	3	42.7	34
35RV1205F8b	Col-wt epiRIL	205	1	44	39
35RV2205F8b	Col-wt epiRIL	205	2	54.5	38
35RV3205F8b	Col-wt epiRIL	205	3	45	39
35RV1206F8a	Col-wt epiRIL	206	1	45.6	39
35RV2206F8a	Col-wt epiRIL	206	2	51.9	35
35RV3206F8a	Col-wt epiRIL	206	3	53.1	37
35RV1206F8b	Col-wt epiRIL	206	1	54.3	44
35RV2206F8b	Col-wt epiRIL	206	2	54.7	39
35RV3206F8b	Col-wt epiRIL	206	3	53.3	37
35RV1207F8a	Col-wt epiRIL	207	1	47.4	32
35RV2207F8a	Col-wt epiRIL	207	2	51.4	35
35RV3207F8a	Col-wt epiRIL	207	3	49.7	35
35RV1207F8b	Col-wt epiRIL	207	1	51.1	40
35RV2207F8b	Col-wt epiRIL	207	2	51.5	42
35RV3207F8b	Col-wt epiRIL	207	3	50	43
35RV1208F8a	Col-wt epiRIL	208	1	42.8	35
35RV2208F8a	Col-wt epiRIL	208	2	34.3	35
35RV3208F8a	Col-wt epiRIL	208	3	NA	32
35RV1208F8b	Col-wt epiRIL	208	1	41.8	38
35RV2208F8b	Col-wt epiRIL	208	2	46	39
35RV3208F8b	Col-wt epiRIL	208	3	29.4	33
35RV1209F8a	Col-wt epiRIL	209	1	42.4	39
35RV2209F8a	Col-wt epiRIL	209	2	38.8	33
35RV3209F8a	Col-wt epiRIL	209	3	53.6	36
35RV1209F8b	Col-wt epiRIL	209	1	49.4	40
35RV2209F8b	Col-wt epiRIL	209	2	50.2	37
35RV3209F8b	Col-wt epiRIL	209	3	45	36
35RV1210F8a	Col-wt epiRIL	210	1	53.3	37
35RV2210F8a	Col-wt epiRIL	210	2	43.9	31
35RV3210F8a	Col-wt epiRIL	210	3	34.1	35
35RV1210F8b	Col-wt epiRIL	210	1	46	40
35RV2210F8b	Col-wt epiRIL	210	2	46.5	38
35RV3210F8b	Col-wt epiRIL	210	3	50	38
35RV1211F8a	Col-wt epiRIL	211	1	51	39
35RV2211F8a	Col-wt epiRIL	211	2	53	31
35RV3211F8a	Col-wt epiRIL	211	3	51.6	35
35RV1211F8b	Col-wt epiRIL	211	1	36.6	37
35RV2211F8b	Col-wt epiRIL	211	2	52	36
35RV3211F8b	Col-wt epiRIL	211	3	47.6	41
35RV1212F8a	Col-wt epiRIL	212	1	44.2	40
35RV2212F8a	Col-wt epiRIL	212	2	43.8	35
35RV3212F8a	Col-wt epiRIL	212	3	47.7	35
35RV1212F8b	Col-wt epiRIL	212	1	43.4	41
35RV2212F8b	Col-wt epiRIL	212	2	45.3	38
35RV3212F8b	Col-wt epiRIL	212	3	52.4	38
35RV1213F8a	Col-wt epiRIL	213	1	42.2	36
35RV2213F8a	Col-wt epiRIL	213	2	45	39
35RV3213F8a	Col-wt epiRIL	213	3	53.9	35
35RV1213F8b	Col-wt epiRIL	213	1	46.3	43
35RV2213F8b	Col-wt epiRIL	213	2	49.6	35
35RV3213F8b	Col-wt epiRIL	213	3	56.2	46
35RV1214F8a	Col-wt epiRIL	214	1	56.4	39
35RV2214F8a	Col-wt epiRIL	214	2	50.3	35
35RV3214F8a	Col-wt epiRIL	214	3	52	37
35RV1214F8b	Col-wt epiRIL	214	1	48	42
35RV2214F8b	Col-wt epiRIL	214	2	52.5	38
35RV3214F8b	Col-wt epiRIL	214	3	56.5	42
35RV1215F8a	Col-wt epiRIL	215	1	43	37
35RV2215F8a	Col-wt epiRIL	215	2	54.6	35
35RV3215F8a	Col-wt epiRIL	215	3	45	34
35RV1215F8b	Col-wt epiRIL	215	1	50.5	43
35RV2215F8b	Col-wt epiRIL	215	2	50	36
35RV3215F8b	Col-wt epiRIL	215	3	50	38
35RV1216F8a	Col-wt epiRIL	216	1	43.8	33
35RV2216F8a	Col-wt epiRIL	216	2	46.5	33
35RV3216F8a	Col-wt epiRIL	216	3	40.8	34
35RV1216F8b	Col-wt epiRIL	216	1	51.3	38
35RV2216F8b	Col-wt epiRIL	216	2	46.3	37
35RV3216F8b	Col-wt epiRIL	216	3	37.2	39
35RV1217F8a	Col-wt epiRIL	217	1	46	37
35RV2217F8a	Col-wt epiRIL	217	2	53.5	34
35RV3217F8a	Col-wt epiRIL	217	3	50.4	35
35RV1217F8b	Col-wt epiRIL	217	1	51.3	41
35RV2217F8b	Col-wt epiRIL	217	2	50.7	41
35RV3217F8b	Col-wt epiRIL	217	3	49.8	43
35RV1218F8a	Col-wt epiRIL	218	1	54.3	32
35RV2218F8a	Col-wt epiRIL	218	2	49	31
35RV3218F8a	Col-wt epiRIL	218	3	50.7	36
35RV1218F8b	Col-wt epiRIL	218	1	47.5	38
35RV2218F8b	Col-wt epiRIL	218	2	58	39
35RV3218F8b	Col-wt epiRIL	218	3	58.1	38
35RV1219F8a	Col-wt epiRIL	219	1	24.5	36
35RV2219F8a	Col-wt epiRIL	219	2	30.5	34
35RV3219F8a	Col-wt epiRIL	219	3	53.2	33
35RV1219F8b	Col-wt epiRIL	219	1	22	41
35RV2219F8b	Col-wt epiRIL	219	2	44.6	40
35RV3219F8b	Col-wt epiRIL	219	3	41.2	35
35RV1220F8a	Col-wt epiRIL	220	1	48.5	36
35RV2220F8a	Col-wt epiRIL	220	2	50.5	38
35RV3220F8a	Col-wt epiRIL	220	3	51.5	37
35RV1220F8b	Col-wt epiRIL	220	1	51.7	40
35RV2220F8b	Col-wt epiRIL	220	2	53	42
35RV3220F8b	Col-wt epiRIL	220	3	49.6	39
35RV1221F8a	Col-wt epiRIL	221	1	42.6	39
35RV2221F8a	Col-wt epiRIL	221	2	NA	37
35RV3221F8a	Col-wt epiRIL	221	3	44.8	32
35RV1221F8b	Col-wt epiRIL	221	1	45	41
35RV2221F8b	Col-wt epiRIL	221	2	28.8	38
35RV3221F8b	Col-wt epiRIL	221	3	50.1	40
35RV1222F8a	Col-wt epiRIL	222	1	47.4	36
35RV2222F8a	Col-wt epiRIL	222	2	47.6	32
35RV3222F8a	Col-wt epiRIL	222	3	48.7	31
35RV1222F8b	Col-wt epiRIL	222	1	49.3	37
35RV2222F8b	Col-wt epiRIL	222	2	50	37
35RV3222F8b	Col-wt epiRIL	222	3	50	35
35RV1223F8a	Col-wt epiRIL	223	1	47.3	35
35RV2223F8a	Col-wt epiRIL	223	2	51.3	37
35RV3223F8a	Col-wt epiRIL	223	3	48.5	37
35RV1223F8b	Col-wt epiRIL	223	1	47.4	40
35RV2223F8b	Col-wt epiRIL	223	2	46.5	39
35RV3223F8b	Col-wt epiRIL	223	3	52.5	44
35RV1224F8a	Col-wt epiRIL	224	1	48.3	34
35RV2224F8a	Col-wt epiRIL	224	2	52.6	33
35RV3224F8a	Col-wt epiRIL	224	3	48	33
35RV1224F8b	Col-wt epiRIL	224	1	48.6	40
35RV2224F8b	Col-wt epiRIL	224	2	55.5	43
35RV3224F8b	Col-wt epiRIL	224	3	51.8	36
35RV1225F8a	Col-wt epiRIL	225	1	48.5	38
35RV2225F8a	Col-wt epiRIL	225	2	30.2	35
35RV3225F8a	Col-wt epiRIL	225	3	44.5	35
35RV1225F8b	Col-wt epiRIL	225	1	45.8	40
35RV2225F8b	Col-wt epiRIL	225	2	47	38
35RV3225F8b	Col-wt epiRIL	225	3	46.3	41
35RV1226F8a	Col-wt epiRIL	226	1	41.8	39
35RV2226F8a	Col-wt epiRIL	226	2	44	36
35RV3226F8a	Col-wt epiRIL	226	3	57	38
35RV1226F8b	Col-wt epiRIL	226	1	45	37
35RV2226F8b	Col-wt epiRIL	226	2	41.6	40
35RV3226F8b	Col-wt epiRIL	226	3	53	40
35RV1227F8a	Col-wt epiRIL	227	1	50.5	37
35RV2227F8a	Col-wt epiRIL	227	2	53.4	33
35RV3227F8a	Col-wt epiRIL	227	3	49.6	33
35RV1227F8b	Col-wt epiRIL	227	1	51	41
35RV2227F8b	Col-wt epiRIL	227	2	50	41
35RV3227F8b	Col-wt epiRIL	227	3	45.8	37
35RV1229F8a	Col-wt epiRIL	229	1	30.5	32
35RV2229F8a	Col-wt epiRIL	229	2	29.5	32
35RV3229F8a	Col-wt epiRIL	229	3	49	36
35RV1229F8b	Col-wt epiRIL	229	1	43	36
35RV2229F8b	Col-wt epiRIL	229	2	47.3	36
35RV3229F8b	Col-wt epiRIL	229	3	47	38
35RV1230F8a	Col-wt epiRIL	230	1	42.3	36
35RV2230F8a	Col-wt epiRIL	230	2	48.4	36
35RV3230F8a	Col-wt epiRIL	230	3	52.9	36
35RV1230F8b	Col-wt epiRIL	230	1	55.4	40
35RV2230F8b	Col-wt epiRIL	230	2	51.7	37
35RV3230F8b	Col-wt epiRIL	230	3	44	40
35RV1231F8a	Col-wt epiRIL	231	1	53.2	37
35RV2231F8a	Col-wt epiRIL	231	2	49.6	35
35RV3231F8a	Col-wt epiRIL	231	3	49.8	39
35RV1231F8b	Col-wt epiRIL	231	1	50.5	41
35RV2231F8b	Col-wt epiRIL	231	2	47.5	41
35RV3231F8b	Col-wt epiRIL	231	3	54.1	39
35RV1232F8a	Col-wt epiRIL	232	1	55.1	32
35RV2232F8a	Col-wt epiRIL	232	2	47.8	32
35RV3232F8a	Col-wt epiRIL	232	3	40.8	36
35RV1232F8b	Col-wt epiRIL	232	1	NA	37
35RV2232F8b	Col-wt epiRIL	232	2	57.2	32
35RV3232F8b	Col-wt epiRIL	232	3	47.4	37
35RV1234F8a	Col-wt epiRIL	234	1	54.5	37
35RV2234F8a	Col-wt epiRIL	234	2	56.8	37
35RV3234F8a	Col-wt epiRIL	234	3	42.5	34
35RV1234F8b	Col-wt epiRIL	234	1	40.5	39
35RV2234F8b	Col-wt epiRIL	234	2	NA	40
35RV3234F8b	Col-wt epiRIL	234	3	51.3	43
35RV1235F8a	Col-wt epiRIL	235	1	51.5	36
35RV2235F8a	Col-wt epiRIL	235	2	46.3	37
35RV3235F8a	Col-wt epiRIL	235	3	49.6	37
35RV1235F8b	Col-wt epiRIL	235	1	48.3	42
35RV2235F8b	Col-wt epiRIL	235	2	51.5	41
35RV3235F8b	Col-wt epiRIL	235	3	50.9	39
35RV1236F8a	Col-wt epiRIL	236	1	41	36
35RV2236F8a	Col-wt epiRIL	236	2	44.5	38
35RV3236F8a	Col-wt epiRIL	236	3	31.2	38
35RV1236F8b	Col-wt epiRIL	236	1	35	41
35RV2236F8b	Col-wt epiRIL	236	2	44.8	39
35RV3236F8b	Col-wt epiRIL	236	3	47.4	42
35RV1237F8a	Col-wt epiRIL	237	1	48.5	36
35RV2237F8a	Col-wt epiRIL	237	2	51	33
35RV3237F8a	Col-wt epiRIL	237	3	44.7	31
35RV1237F8b	Col-wt epiRIL	237	1	44.5	39
35RV2237F8b	Col-wt epiRIL	237	2	51.8	40
35RV3237F8b	Col-wt epiRIL	237	3	50	36
35RV1238F8a	Col-wt epiRIL	238	1	46	42
35RV2238F8a	Col-wt epiRIL	238	2	48.2	38
35RV3238F8a	Col-wt epiRIL	238	3	46.3	35
35RV1238F8b	Col-wt epiRIL	238	1	36.7	42
35RV2238F8b	Col-wt epiRIL	238	2	50.4	45
35RV3238F8b	Col-wt epiRIL	238	3	35.1	44
35RV1239F8a	Col-wt epiRIL	239	1	45.5	36
35RV2239F8a	Col-wt epiRIL	239	2	37.6	36
35RV3239F8a	Col-wt epiRIL	239	3	44	35
35RV1239F8b	Col-wt epiRIL	239	1	43.5	42
35RV2239F8b	Col-wt epiRIL	239	2	44	40
35RV3239F8b	Col-wt epiRIL	239	3	34.2	39
35RV1240F8a	Col-wt epiRIL	240	1	49.4	37
35RV2240F8a	Col-wt epiRIL	240	2	48	33
35RV3240F8a	Col-wt epiRIL	240	3	48.9	35
35RV1240F8b	Col-wt epiRIL	240	1	53	37
35RV2240F8b	Col-wt epiRIL	240	2	51.4	37
35RV3240F8b	Col-wt epiRIL	240	3	48.6	40
35RV1241F8a	Col-wt epiRIL	241	1	49.7	36
35RV2241F8a	Col-wt epiRIL	241	2	50.6	38
35RV3241F8a	Col-wt epiRIL	241	3	51.1	34
35RV1241F8b	Col-wt epiRIL	241	1	51	43
35RV2241F8b	Col-wt epiRIL	241	2	48.3	40
35RV3241F8b	Col-wt epiRIL	241	3	45.5	40
35RV1243F8a	Col-wt epiRIL	243	1	53.2	40
35RV2243F8a	Col-wt epiRIL	243	2	49.2	37
35RV3243F8a	Col-wt epiRIL	243	3	48.1	34
35RV1243F8b	Col-wt epiRIL	243	1	53	43
35RV2243F8b	Col-wt epiRIL	243	2	49	40
35RV3243F8b	Col-wt epiRIL	243	3	54.3	37
35RV1244F8a	Col-wt epiRIL	244	1	49	35
35RV2244F8a	Col-wt epiRIL	244	2	53.4	36
35RV3244F8a	Col-wt epiRIL	244	3	50.5	37
35RV1244F8b	Col-wt epiRIL	244	1	51.9	42
35RV2244F8b	Col-wt epiRIL	244	2	47.2	41
35RV3244F8b	Col-wt epiRIL	244	3	46.3	42
35RV1245F8a	Col-wt epiRIL	245	1	48.8	37
35RV2245F8a	Col-wt epiRIL	245	2	45.5	35
35RV3245F8a	Col-wt epiRIL	245	3	43	36
35RV1245F8b	Col-wt epiRIL	245	1	49.4	40
35RV2245F8b	Col-wt epiRIL	245	2	54	37
35RV3245F8b	Col-wt epiRIL	245	3	47.1	40
35RV1246F8a	Col-wt epiRIL	246	1	31.6	36
35RV2246F8a	Col-wt epiRIL	246	2	49.1	37
35RV3246F8a	Col-wt epiRIL	246	3	47	34
35RV1246F8b	Col-wt epiRIL	246	1	49.1	39
35RV2246F8b	Col-wt epiRIL	246	2	45.5	41
35RV3246F8b	Col-wt epiRIL	246	3	42.7	41
35RV1247F8a	Col-wt epiRIL	247	1	56.2	35
35RV2247F8a	Col-wt epiRIL	247	2	48.2	33
35RV3247F8a	Col-wt epiRIL	247	3	47.3	34
35RV1247F8b	Col-wt epiRIL	247	1	51	42
35RV2247F8b	Col-wt epiRIL	247	2	56.6	44
35RV3247F8b	Col-wt epiRIL	247	3	46.5	39
35RV1248F8a	Col-wt epiRIL	248	1	50.6	35
35RV2248F8a	Col-wt epiRIL	248	2	20.2	36
35RV3248F8a	Col-wt epiRIL	248	3	47.6	38
35RV1248F8b	Col-wt epiRIL	248	1	43.5	38
35RV2248F8b	Col-wt epiRIL	248	2	54.6	42
35RV3248F8b	Col-wt epiRIL	248	3	53.2	39
35RV1249F8a	Col-wt epiRIL	249	1	43.7	37
35RV2249F8a	Col-wt epiRIL	249	2	46.1	34
35RV3249F8a	Col-wt epiRIL	249	3	49.7	34
35RV1249F8b	Col-wt epiRIL	249	1	30	39
35RV2249F8b	Col-wt epiRIL	249	2	50	38
35RV3249F8b	Col-wt epiRIL	249	3	49.1	37
35RV1250F8a	Col-wt epiRIL	250	1	49.3	36
35RV2250F8a	Col-wt epiRIL	250	2	46	34
35RV3250F8a	Col-wt epiRIL	250	3	43.6	36
35RV1250F8b	Col-wt epiRIL	250	1	48.3	42
35RV2250F8b	Col-wt epiRIL	250	2	50.5	38
35RV3250F8b	Col-wt epiRIL	250	3	48.9	39
35RV1252F8a	Col-wt epiRIL	252	1	49.1	38
35RV2252F8a	Col-wt epiRIL	252	2	36	39
35RV3252F8a	Col-wt epiRIL	252	3	45.8	36
35RV1252F8b	Col-wt epiRIL	252	1	49.5	40
35RV2252F8b	Col-wt epiRIL	252	2	48.3	43
35RV3252F8b	Col-wt epiRIL	252	3	48	44
35RV1253F8a	Col-wt epiRIL	253	1	62.2	31
35RV2253F8a	Col-wt epiRIL	253	2	56.2	35
35RV3253F8a	Col-wt epiRIL	253	3	48.4	34
35RV1253F8b	Col-wt epiRIL	253	1	71.3	34
35RV2253F8b	Col-wt epiRIL	253	2	53	40
35RV3253F8b	Col-wt epiRIL	253	3	53.8	35
35RV1254F8a	Col-wt epiRIL	254	1	37.9	34
35RV2254F8a	Col-wt epiRIL	254	2	50.1	33
35RV3254F8a	Col-wt epiRIL	254	3	48.5	36
35RV1254F8b	Col-wt epiRIL	254	1	49	38
35RV2254F8b	Col-wt epiRIL	254	2	49	39
35RV3254F8b	Col-wt epiRIL	254	3	47.3	39
35RV1255F8a	Col-wt epiRIL	255	1	47.4	34
35RV2255F8a	Col-wt epiRIL	255	2	47.7	37
35RV3255F8a	Col-wt epiRIL	255	3	47.4	35
35RV1255F8b	Col-wt epiRIL	255	1	32.7	38
35RV2255F8b	Col-wt epiRIL	255	2	51	39
35RV3255F8b	Col-wt epiRIL	255	3	50	42
35RV1256F8a	Col-wt epiRIL	256	1	48.8	39
35RV2256F8a	Col-wt epiRIL	256	2	50	41
35RV3256F8a	Col-wt epiRIL	256	3	52.4	35
35RV1256F8b	Col-wt epiRIL	256	1	47.7	39
35RV2256F8b	Col-wt epiRIL	256	2	52.5	41
35RV3256F8b	Col-wt epiRIL	256	3	52	47
35RV1257F8a	Col-wt epiRIL	257	1	54.9	40
35RV2257F8a	Col-wt epiRIL	257	2	43.2	32
35RV3257F8a	Col-wt epiRIL	257	3	49.4	32
35RV1257F8b	Col-wt epiRIL	257	1	58	39
35RV2257F8b	Col-wt epiRIL	257	2	47.3	38
35RV3257F8b	Col-wt epiRIL	257	3	47.3	36
35RV1258F8a	Col-wt epiRIL	258	1	50.7	36
35RV2258F8a	Col-wt epiRIL	258	2	51	32
35RV3258F8a	Col-wt epiRIL	258	3	52.5	33
35RV1258F8b	Col-wt epiRIL	258	1	52	39
35RV2258F8b	Col-wt epiRIL	258	2	51.3	38
35RV3258F8b	Col-wt epiRIL	258	3	54	36
35RV1259F8a	Col-wt epiRIL	259	1	51	38
35RV2259F8a	Col-wt epiRIL	259	2	47.9	39
35RV3259F8a	Col-wt epiRIL	259	3	49.9	34
35RV1259F8b	Col-wt epiRIL	259	1	53	40
35RV2259F8b	Col-wt epiRIL	259	2	52.3	41
35RV3259F8b	Col-wt epiRIL	259	3	52	36
35RV1260F8a	Col-wt epiRIL	260	1	49	39
35RV2260F8a	Col-wt epiRIL	260	2	46.4	38
35RV3260F8a	Col-wt epiRIL	260	3	43.2	35
35RV1260F8b	Col-wt epiRIL	260	1	44.5	42
35RV2260F8b	Col-wt epiRIL	260	2	54.5	41
35RV3260F8b	Col-wt epiRIL	260	3	52	43
35RV1261F8a	Col-wt epiRIL	261	1	53.4	37
35RV2261F8a	Col-wt epiRIL	261	2	52.3	36
35RV3261F8a	Col-wt epiRIL	261	3	53	37
35RV1261F8b	Col-wt epiRIL	261	1	54	38
35RV2261F8b	Col-wt epiRIL	261	2	47.7	40
35RV3261F8b	Col-wt epiRIL	261	3	52	42
35RV1262F8a	Col-wt epiRIL	262	1	35.2	42
35RV2262F8a	Col-wt epiRIL	262	2	45.5	41
35RV3262F8a	Col-wt epiRIL	262	3	50.4	38
35RV1262F8b	Col-wt epiRIL	262	1	34.3	42
35RV2262F8b	Col-wt epiRIL	262	2	55	43
35RV3262F8b	Col-wt epiRIL	262	3	48.5	47
35RV1263F8a	Col-wt epiRIL	263	1	43	37
35RV2263F8a	Col-wt epiRIL	263	2	47.2	37
35RV3263F8a	Col-wt epiRIL	263	3	41.3	40
35RV1263F8b	Col-wt epiRIL	263	1	44.3	40
35RV2263F8b	Col-wt epiRIL	263	2	45.8	40
35RV3263F8b	Col-wt epiRIL	263	3	48.7	40
35RV1264F8a	Col-wt epiRIL	264	1	51.5	37
35RV2264F8a	Col-wt epiRIL	264	2	49.3	36
35RV3264F8a	Col-wt epiRIL	264	3	52.3	35
35RV1264F8b	Col-wt epiRIL	264	1	52.9	40
35RV2264F8b	Col-wt epiRIL	264	2	52.2	38
35RV3264F8b	Col-wt epiRIL	264	3	58	39
35RV1266F8a	Col-wt epiRIL	266	1	45.5	34
35RV2266F8a	Col-wt epiRIL	266	2	42.8	34
35RV3266F8a	Col-wt epiRIL	266	3	45.2	34
35RV1266F8b	Col-wt epiRIL	266	1	40.5	41
35RV2266F8b	Col-wt epiRIL	266	2	51.4	38
35RV3266F8b	Col-wt epiRIL	266	3	41	38
35RV1267F8a	Col-wt epiRIL	267	1	47.8	36
35RV2267F8a	Col-wt epiRIL	267	2	50.3	36
35RV3267F8a	Col-wt epiRIL	267	3	48.1	36
35RV1267F8b	Col-wt epiRIL	267	1	54	38
35RV2267F8b	Col-wt epiRIL	267	2	50.5	37
35RV3267F8b	Col-wt epiRIL	267	3	49.8	42
35RV1269F8a	Col-wt epiRIL	269	1	52.8	37
35RV2269F8a	Col-wt epiRIL	269	2	43	34
35RV3269F8a	Col-wt epiRIL	269	3	41	31
35RV1269F8b	Col-wt epiRIL	269	1	44.4	38
35RV2269F8b	Col-wt epiRIL	269	2	48	38
35RV3269F8b	Col-wt epiRIL	269	3	42.5	38
35RV1270F8a	Col-wt epiRIL	270	1	42.5	36
35RV2270F8a	Col-wt epiRIL	270	2	53	36
35RV3270F8a	Col-wt epiRIL	270	3	43.2	33
35RV1270F8b	Col-wt epiRIL	270	1	49	38
35RV2270F8b	Col-wt epiRIL	270	2	49	40
35RV3270F8b	Col-wt epiRIL	270	3	43.8	42
35RV1272F8a	Col-wt epiRIL	272	1	53	36
35RV2272F8a	Col-wt epiRIL	272	2	38	38
35RV3272F8a	Col-wt epiRIL	272	3	55.5	35
35RV1272F8b	Col-wt epiRIL	272	1	56.5	39
35RV2272F8b	Col-wt epiRIL	272	2	50	37
35RV3272F8b	Col-wt epiRIL	272	3	51.3	43
35RV1273F8a	Col-wt epiRIL	273	1	56.8	38
35RV2273F8a	Col-wt epiRIL	273	2	55.3	34
35RV3273F8a	Col-wt epiRIL	273	3	48.2	37
35RV1273F8b	Col-wt epiRIL	273	1	61.2	42
35RV2273F8b	Col-wt epiRIL	273	2	50.9	37
35RV3273F8b	Col-wt epiRIL	273	3	57.4	43
35RV1274F8a	Col-wt epiRIL	274	1	50.1	37
35RV2274F8a	Col-wt epiRIL	274	2	50.7	37
35RV3274F8a	Col-wt epiRIL	274	3	41.4	36
35RV1274F8b	Col-wt epiRIL	274	1	50.5	40
35RV2274F8b	Col-wt epiRIL	274	2	48.8	39
35RV3274F8b	Col-wt epiRIL	274	3	56.8	39
35RV1275F8a	Col-wt epiRIL	275	1	48.1	37
35RV2275F8a	Col-wt epiRIL	275	2	44.6	39
35RV3275F8a	Col-wt epiRIL	275	3	43	38
35RV1275F8b	Col-wt epiRIL	275	1	46	43
35RV2275F8b	Col-wt epiRIL	275	2	48.3	43
35RV3275F8b	Col-wt epiRIL	275	3	45.4	40
35RV1276F8a	Col-wt epiRIL	276	1	43.8	40
35RV2276F8a	Col-wt epiRIL	276	2	52	34
35RV3276F8a	Col-wt epiRIL	276	3	48.6	37
35RV1276F8b	Col-wt epiRIL	276	1	55	43
35RV2276F8b	Col-wt epiRIL	276	2	51.5	41
35RV3276F8b	Col-wt epiRIL	276	3	51	44
35RV1277F8a	Col-wt epiRIL	277	1	36.3	36
35RV2277F8a	Col-wt epiRIL	277	2	49.7	43
35RV3277F8a	Col-wt epiRIL	277	3	49.2	39
35RV1277F8b	Col-wt epiRIL	277	1	46.8	42
35RV2277F8b	Col-wt epiRIL	277	2	53	43
35RV3277F8b	Col-wt epiRIL	277	3	52	46
35RV1278F8a	Col-wt epiRIL	278	1	52.8	37
35RV2278F8a	Col-wt epiRIL	278	2	50.9	36
35RV3278F8a	Col-wt epiRIL	278	3	50.5	39
35RV1278F8b	Col-wt epiRIL	278	1	48.7	39
35RV2278F8b	Col-wt epiRIL	278	2	49.8	42
35RV3278F8b	Col-wt epiRIL	278	3	35.4	40
35RV1279F8a	Col-wt epiRIL	279	1	46.9	36
35RV2279F8a	Col-wt epiRIL	279	2	46.7	36
35RV3279F8a	Col-wt epiRIL	279	3	51	36
35RV1279F8b	Col-wt epiRIL	279	1	53.9	40
35RV2279F8b	Col-wt epiRIL	279	2	52.5	38
35RV3279F8b	Col-wt epiRIL	279	3	43.8	40
35RV1280F8a	Col-wt epiRIL	280	1	43.7	39
35RV2280F8a	Col-wt epiRIL	280	2	40.5	36
35RV3280F8a	Col-wt epiRIL	280	3	40.3	37
35RV1280F8b	Col-wt epiRIL	280	1	46	42
35RV2280F8b	Col-wt epiRIL	280	2	40.8	37
35RV3280F8b	Col-wt epiRIL	280	3	42.2	38
35RV1281F8a	Col-wt epiRIL	281	1	43	36
35RV2281F8a	Col-wt epiRIL	281	2	45.8	36
35RV3281F8a	Col-wt epiRIL	281	3	51.3	35
35RV1281F8b	Col-wt epiRIL	281	1	36	39
35RV2281F8b	Col-wt epiRIL	281	2	45.5	40
35RV3281F8b	Col-wt epiRIL	281	3	51.7	38
35RV1282F8a	Col-wt epiRIL	282	1	52.2	36
35RV2282F8a	Col-wt epiRIL	282	2	51.8	37
35RV3282F8a	Col-wt epiRIL	282	3	51	35
35RV1282F8b	Col-wt epiRIL	282	1	44.6	41
35RV2282F8b	Col-wt epiRIL	282	2	48.2	39
35RV3282F8b	Col-wt epiRIL	282	3	50.6	43
35RV1283F8a	Col-wt epiRIL	283	1	48	38
35RV2283F8a	Col-wt epiRIL	283	2	53.2	32
35RV3283F8a	Col-wt epiRIL	283	3	32.2	37
35RV1283F8b	Col-wt epiRIL	283	1	NA	37
35RV2283F8b	Col-wt epiRIL	283	2	54	38
35RV3283F8b	Col-wt epiRIL	283	3	52.8	39
35RV1284F8a	Col-wt epiRIL	284	1	52.5	36
35RV2284F8a	Col-wt epiRIL	284	2	47.3	38
35RV3284F8a	Col-wt epiRIL	284	3	42.6	35
35RV1284F8b	Col-wt epiRIL	284	1	44.3	43
35RV2284F8b	Col-wt epiRIL	284	2	38	39
35RV3284F8b	Col-wt epiRIL	284	3	51.5	40
35RV1285F8a	Col-wt epiRIL	285	1	50	34
35RV2285F8a	Col-wt epiRIL	285	2	46.7	36
35RV3285F8a	Col-wt epiRIL	285	3	43.7	37
35RV1285F8b	Col-wt epiRIL	285	1	47.8	38
35RV2285F8b	Col-wt epiRIL	285	2	50	40
35RV3285F8b	Col-wt epiRIL	285	3	51.7	35
35RV1286F8a	Col-wt epiRIL	286	1	50.1	34
35RV2286F8a	Col-wt epiRIL	286	2	37.2	32
35RV3286F8a	Col-wt epiRIL	286	3	49.5	35
35RV1286F8b	Col-wt epiRIL	286	1	50.5	40
35RV2286F8b	Col-wt epiRIL	286	2	48.6	39
35RV3286F8b	Col-wt epiRIL	286	3	44.8	38
35RV1291F8a	Col-wt epiRIL	291	1	54.2	40
35RV2291F8a	Col-wt epiRIL	291	2	52.3	35
35RV3291F8a	Col-wt epiRIL	291	3	48.4	37
35RV1291F8b	Col-wt epiRIL	291	1	48.5	39
35RV2291F8b	Col-wt epiRIL	291	2	52.6	40
35RV3291F8b	Col-wt epiRIL	291	3	50.9	41
35RV1292F8a	Col-wt epiRIL	292	1	35	36
35RV2292F8a	Col-wt epiRIL	292	2	47.5	35
35RV3292F8a	Col-wt epiRIL	292	3	49.8	34
35RV1292F8b	Col-wt epiRIL	292	1	40.5	42
35RV2292F8b	Col-wt epiRIL	292	2	49.1	41
35RV3292F8b	Col-wt epiRIL	292	3	54	38
35RV1294F8a	Col-wt epiRIL	294	1	50.4	34
35RV2294F8a	Col-wt epiRIL	294	2	51.6	37
35RV3294F8a	Col-wt epiRIL	294	3	48	31
35RV1294F8b	Col-wt epiRIL	294	1	53.2	39
35RV2294F8b	Col-wt epiRIL	294	2	55	42
35RV3294F8b	Col-wt epiRIL	294	3	49	38
35RV1295F8a	Col-wt epiRIL	295	1	47	36
35RV2295F8a	Col-wt epiRIL	295	2	52	35
35RV3295F8a	Col-wt epiRIL	295	3	50.5	36
35RV1295F8b	Col-wt epiRIL	295	1	50.3	38
35RV2295F8b	Col-wt epiRIL	295	2	54.8	39
35RV3295F8b	Col-wt epiRIL	295	3	60.4	43
35RV1296F8a	Col-wt epiRIL	296	1	48.7	36
35RV2296F8a	Col-wt epiRIL	296	2	51.1	37
35RV3296F8a	Col-wt epiRIL	296	3	51.8	35
35RV1296F8b	Col-wt epiRIL	296	1	52	38
35RV2296F8b	Col-wt epiRIL	296	2	53.1	38
35RV3296F8b	Col-wt epiRIL	296	3	52.9	43
35RV1297F8a	Col-wt epiRIL	297	1	49.5	34
35RV2297F8a	Col-wt epiRIL	297	2	44.5	33
35RV3297F8a	Col-wt epiRIL	297	3	49.5	32
35RV1297F8b	Col-wt epiRIL	297	1	47	38
35RV2297F8b	Col-wt epiRIL	297	2	40.5	38
35RV3297F8b	Col-wt epiRIL	297	3	48.9	38
35RV1298F8a	Col-wt epiRIL	298	1	45.8	34
35RV2298F8a	Col-wt epiRIL	298	2	48	34
35RV3298F8a	Col-wt epiRIL	298	3	NA	36
35RV1298F8b	Col-wt epiRIL	298	1	42.5	39
35RV2298F8b	Col-wt epiRIL	298	2	49	38
35RV3298F8b	Col-wt epiRIL	298	3	46.8	42
35RV1299F8a	Col-wt epiRIL	299	1	52.3	38
35RV2299F8a	Col-wt epiRIL	299	2	48.9	37
35RV3299F8a	Col-wt epiRIL	299	3	52.5	37
35RV1299F8b	Col-wt epiRIL	299	1	46	41
35RV2299F8b	Col-wt epiRIL	299	2	51.3	37
35RV3299F8b	Col-wt epiRIL	299	3	49	43
35RV1300F8a	Col-wt epiRIL	300	1	47.6	37
35RV2300F8a	Col-wt epiRIL	300	2	46.1	38
35RV3300F8a	Col-wt epiRIL	300	3	30	35
35RV1300F8b	Col-wt epiRIL	300	1	48.5	40
35RV2300F8b	Col-wt epiRIL	300	2	46.5	39
35RV3300F8b	Col-wt epiRIL	300	3	43.9	38
35RV1302F8a	Col-wt epiRIL	302	1	49.3	33
35RV2302F8a	Col-wt epiRIL	302	2	45.7	36
35RV3302F8a	Col-wt epiRIL	302	3	51.2	34
35RV1302F8b	Col-wt epiRIL	302	1	44.8	38
35RV2302F8b	Col-wt epiRIL	302	2	51.7	43
35RV3302F8b	Col-wt epiRIL	302	3	51.3	39
35RV1303F8a	Col-wt epiRIL	303	1	44.5	36
35RV2303F8a	Col-wt epiRIL	303	2	38.5	34
35RV3303F8a	Col-wt epiRIL	303	3	53.5	36
35RV1303F8b	Col-wt epiRIL	303	1	55.5	42
35RV2303F8b	Col-wt epiRIL	303	2	53.2	39
35RV3303F8b	Col-wt epiRIL	303	3	52.8	45
35RV1304F8a	Col-wt epiRIL	304	1	50.6	36
35RV2304F8a	Col-wt epiRIL	304	2	50.5	35
35RV3304F8a	Col-wt epiRIL	304	3	48.7	36
35RV1304F8b	Col-wt epiRIL	304	1	51	41
35RV2304F8b	Col-wt epiRIL	304	2	54	37
35RV3304F8b	Col-wt epiRIL	304	3	48	40
35RV1305F8a	Col-wt epiRIL	305	1	43.5	33
35RV2305F8a	Col-wt epiRIL	305	2	50.4	33
35RV3305F8a	Col-wt epiRIL	305	3	42.6	32
35RV1305F8b	Col-wt epiRIL	305	1	50.6	42
35RV2305F8b	Col-wt epiRIL	305	2	63	38
35RV3305F8b	Col-wt epiRIL	305	3	50	37
35RV1307F8a	Col-wt epiRIL	307	1	49.7	34
35RV2307F8a	Col-wt epiRIL	307	2	53.9	35
35RV3307F8a	Col-wt epiRIL	307	3	45.2	32
35RV1307F8b	Col-wt epiRIL	307	1	52	40
35RV2307F8b	Col-wt epiRIL	307	2	51.5	41
35RV3307F8b	Col-wt epiRIL	307	3	50	39
35RV1308F8a	Col-wt epiRIL	308	1	49.5	34
35RV2308F8a	Col-wt epiRIL	308	2	48.7	33
35RV3308F8a	Col-wt epiRIL	308	3	50.8	34
35RV1308F8b	Col-wt epiRIL	308	1	46.5	39
35RV2308F8b	Col-wt epiRIL	308	2	48	38
35RV3308F8b	Col-wt epiRIL	308	3	45.5	38
35RV1309F8a	Col-wt epiRIL	309	1	37.2	39
35RV2309F8a	Col-wt epiRIL	309	2	48	37
35RV3309F8a	Col-wt epiRIL	309	3	48.4	39
35RV1309F8b	Col-wt epiRIL	309	1	51.6	40
35RV2309F8b	Col-wt epiRIL	309	2	50.8	39
35RV3309F8b	Col-wt epiRIL	309	3	48.1	37
35RV1310F8a	Col-wt epiRIL	310	1	50	37
35RV2310F8a	Col-wt epiRIL	310	2	37.6	35
35RV3310F8a	Col-wt epiRIL	310	3	50	37
35RV1310F8b	Col-wt epiRIL	310	1	50.2	38
35RV2310F8b	Col-wt epiRIL	310	2	50.8	39
35RV3310F8b	Col-wt epiRIL	310	3	46	39
35RV1311F8a	Col-wt epiRIL	311	1	44	37
35RV2311F8a	Col-wt epiRIL	311	2	52.1	38
35RV3311F8a	Col-wt epiRIL	311	3	48.2	36
35RV1311F8b	Col-wt epiRIL	311	1	47.3	38
35RV2311F8b	Col-wt epiRIL	311	2	45.9	39
35RV3311F8b	Col-wt epiRIL	311	3	60	40
35RV1312F8a	Col-wt epiRIL	312	1	49.8	37
35RV2312F8a	Col-wt epiRIL	312	2	48	36
35RV3312F8a	Col-wt epiRIL	312	3	43.7	38
35RV1312F8b	Col-wt epiRIL	312	1	53.2	37
35RV2312F8b	Col-wt epiRIL	312	2	42.7	41
35RV3312F8b	Col-wt epiRIL	312	3	47.5	41
35RV1313F8a	Col-wt epiRIL	313	1	44.3	41
35RV2313F8a	Col-wt epiRIL	313	2	48.5	37
35RV3313F8a	Col-wt epiRIL	313	3	48.6	36
35RV1313F8b	Col-wt epiRIL	313	1	46	42
35RV2313F8b	Col-wt epiRIL	313	2	54	44
35RV3313F8b	Col-wt epiRIL	313	3	51	39
35RV1315F8a	Col-wt epiRIL	315	1	43	38
35RV2315F8a	Col-wt epiRIL	315	2	51.8	34
35RV3315F8a	Col-wt epiRIL	315	3	43.7	38
35RV1315F8b	Col-wt epiRIL	315	1	50.5	45
35RV2315F8b	Col-wt epiRIL	315	2	50.9	43
35RV3315F8b	Col-wt epiRIL	315	3	53.3	40
35RV1317F8a	Col-wt epiRIL	317	1	41.5	35
35RV2317F8a	Col-wt epiRIL	317	2	46.7	35
35RV3317F8a	Col-wt epiRIL	317	3	37.1	35
35RV1317F8b	Col-wt epiRIL	317	1	45	39
35RV2317F8b	Col-wt epiRIL	317	2	48.4	40
35RV3317F8b	Col-wt epiRIL	317	3	46.3	39
35RV1318F8a	Col-wt epiRIL	318	1	48.9	33
35RV2318F8a	Col-wt epiRIL	318	2	50.2	36
35RV3318F8a	Col-wt epiRIL	318	3	43	35
35RV1318F8b	Col-wt epiRIL	318	1	44.3	37
35RV2318F8b	Col-wt epiRIL	318	2	52.5	38
35RV3318F8b	Col-wt epiRIL	318	3	NA	39
35RV1319F8a	Col-wt epiRIL	319	1	47.5	37
35RV2319F8a	Col-wt epiRIL	319	2	42.5	35
35RV3319F8a	Col-wt epiRIL	319	3	46.1	39
35RV1319F8b	Col-wt epiRIL	319	1	41.5	42
35RV2319F8b	Col-wt epiRIL	319	2	45	40
35RV3319F8b	Col-wt epiRIL	319	3	50	40
35RV1321F8a	Col-wt epiRIL	321	1	49	34
35RV2321F8a	Col-wt epiRIL	321	2	46.1	38
35RV3321F8a	Col-wt epiRIL	321	3	49.5	33
35RV1321F8b	Col-wt epiRIL	321	1	54.5	42
35RV2321F8b	Col-wt epiRIL	321	2	52.4	44
35RV3321F8b	Col-wt epiRIL	321	3	48	38
35RV1322F8a	Col-wt epiRIL	322	1	47.1	36
35RV2322F8a	Col-wt epiRIL	322	2	39.4	39
35RV3322F8a	Col-wt epiRIL	322	3	51.8	38
35RV1322F8b	Col-wt epiRIL	322	1	49.8	40
35RV2322F8b	Col-wt epiRIL	322	2	51	39
35RV3322F8b	Col-wt epiRIL	322	3	50.7	42
35RV1323F8a	Col-wt epiRIL	323	1	47.2	35
35RV2323F8a	Col-wt epiRIL	323	2	40.5	35
35RV3323F8a	Col-wt epiRIL	323	3	45	36
35RV1323F8b	Col-wt epiRIL	323	1	40.3	43
35RV2323F8b	Col-wt epiRIL	323	2	48.4	40
35RV3323F8b	Col-wt epiRIL	323	3	50	41
35RV1324F8a	Col-wt epiRIL	324	1	45	36
35RV2324F8a	Col-wt epiRIL	324	2	49.5	36
35RV3324F8a	Col-wt epiRIL	324	3	43.4	33
35RV1324F8b	Col-wt epiRIL	324	1	41.9	42
35RV2324F8b	Col-wt epiRIL	324	2	46	39
35RV3324F8b	Col-wt epiRIL	324	3	47	37
35RV1326F8a	Col-wt epiRIL	326	1	47.2	36
35RV2326F8a	Col-wt epiRIL	326	2	47.2	37
35RV3326F8a	Col-wt epiRIL	326	3	50.8	36
35RV1326F8b	Col-wt epiRIL	326	1	49.8	40
35RV2326F8b	Col-wt epiRIL	326	2	45.8	40
35RV3326F8b	Col-wt epiRIL	326	3	50.2	39
35RV1327F8a	Col-wt epiRIL	327	1	41.2	36
35RV2327F8a	Col-wt epiRIL	327	2	57.6	38
35RV3327F8a	Col-wt epiRIL	327	3	48.2	38
35RV1327F8b	Col-wt epiRIL	327	1	48	39
35RV2327F8b	Col-wt epiRIL	327	2	58.5	40
35RV3327F8b	Col-wt epiRIL	327	3	49.8	41
35RV1328F8a	Col-wt epiRIL	328	1	51.7	34
35RV2328F8a	Col-wt epiRIL	328	2	51.9	37
35RV3328F8a	Col-wt epiRIL	328	3	53.3	37
35RV1328F8b	Col-wt epiRIL	328	1	50.7	41
35RV2328F8b	Col-wt epiRIL	328	2	58	40
35RV3328F8b	Col-wt epiRIL	328	3	52	39
35RV1329F8a	Col-wt epiRIL	329	1	42.7	39
35RV2329F8a	Col-wt epiRIL	329	2	50	35
35RV3329F8a	Col-wt epiRIL	329	3	29.6	36
35RV1329F8b	Col-wt epiRIL	329	1	48	41
35RV2329F8b	Col-wt epiRIL	329	2	49.3	43
35RV3329F8b	Col-wt epiRIL	329	3	38.8	39
35RV1330F8a	Col-wt epiRIL	330	1	49.9	34
35RV2330F8a	Col-wt epiRIL	330	2	48.5	37
35RV3330F8a	Col-wt epiRIL	330	3	46.5	33
35RV1330F8b	Col-wt epiRIL	330	1	51.5	41
35RV2330F8b	Col-wt epiRIL	330	2	46	39
35RV3330F8b	Col-wt epiRIL	330	3	49.5	38
35RV1331F8a	Col-wt epiRIL	331	1	49	38
35RV2331F8a	Col-wt epiRIL	331	2	42.7	35
35RV3331F8a	Col-wt epiRIL	331	3	45.1	35
35RV1331F8b	Col-wt epiRIL	331	1	52.2	41
35RV2331F8b	Col-wt epiRIL	331	2	49.1	41
35RV3331F8b	Col-wt epiRIL	331	3	50	40
35RV1333F8a	Col-wt epiRIL	333	1	35.3	35
35RV2333F8a	Col-wt epiRIL	333	2	44.2	34
35RV3333F8a	Col-wt epiRIL	333	3	40	34
35RV1333F8b	Col-wt epiRIL	333	1	46.8	38
35RV2333F8b	Col-wt epiRIL	333	2	43.8	39
35RV3333F8b	Col-wt epiRIL	333	3	48.3	38
35RV1334F8a	Col-wt epiRIL	334	1	48.3	38
35RV2334F8a	Col-wt epiRIL	334	2	51.1	35
35RV3334F8a	Col-wt epiRIL	334	3	51	36
35RV1334F8b	Col-wt epiRIL	334	1	53.5	41
35RV2334F8b	Col-wt epiRIL	334	2	54.5	38
35RV3334F8b	Col-wt epiRIL	334	3	60	43
35RV1335F8a	Col-wt epiRIL	335	1	48.5	37
35RV2335F8a	Col-wt epiRIL	335	2	45.8	34
35RV3335F8a	Col-wt epiRIL	335	3	51.7	36
35RV1335F8b	Col-wt epiRIL	335	1	44.8	42
35RV2335F8b	Col-wt epiRIL	335	2	52	40
35RV3335F8b	Col-wt epiRIL	335	3	51	40
35RV1337F8a	Col-wt epiRIL	337	1	39.5	36
35RV2337F8a	Col-wt epiRIL	337	2	NA	36
35RV3337F8a	Col-wt epiRIL	337	3	47	37
35RV1337F8b	Col-wt epiRIL	337	1	44.8	39
35RV2337F8b	Col-wt epiRIL	337	2	50	40
35RV3337F8b	Col-wt epiRIL	337	3	42	41
35RV1338F8a	Col-wt epiRIL	338	1	47.5	32
35RV2338F8a	Col-wt epiRIL	338	2	42.1	38
35RV3338F8a	Col-wt epiRIL	338	3	53	35
35RV1338F8b	Col-wt epiRIL	338	1	54.5	38
35RV2338F8b	Col-wt epiRIL	338	2	52	42
35RV3338F8b	Col-wt epiRIL	338	3	50	39
35RV1339F8a	Col-wt epiRIL	339	1	48.2	38
35RV2339F8a	Col-wt epiRIL	339	2	50.4	36
35RV3339F8a	Col-wt epiRIL	339	3	54.5	37
35RV1339F8b	Col-wt epiRIL	339	1	46.4	41
35RV2339F8b	Col-wt epiRIL	339	2	49.6	43
35RV3339F8b	Col-wt epiRIL	339	3	35.8	39
35RV1340F8a	Col-wt epiRIL	340	1	NA	38
35RV2340F8a	Col-wt epiRIL	340	2	31.4	38
35RV3340F8a	Col-wt epiRIL	340	3	51.7	37
35RV1340F8b	Col-wt epiRIL	340	1	34.8	45
35RV2340F8b	Col-wt epiRIL	340	2	46	40
35RV3340F8b	Col-wt epiRIL	340	3	53.8	42
35RV1342F8a	Col-wt epiRIL	342	1	49.8	39
35RV2342F8a	Col-wt epiRIL	342	2	48.5	36
35RV3342F8a	Col-wt epiRIL	342	3	35.8	35
35RV1342F8b	Col-wt epiRIL	342	1	47	38
35RV2342F8b	Col-wt epiRIL	342	2	51	39
35RV3342F8b	Col-wt epiRIL	342	3	49.2	41
35RV1343F8a	Col-wt epiRIL	343	1	45.8	38
35RV2343F8a	Col-wt epiRIL	343	2	49.7	35
35RV3343F8a	Col-wt epiRIL	343	3	NA	34
35RV1343F8b	Col-wt epiRIL	343	1	41	39
35RV2343F8b	Col-wt epiRIL	343	2	48.1	42
35RV3343F8b	Col-wt epiRIL	343	3	43.8	35
35RV1344F8a	Col-wt epiRIL	344	1	46	34
35RV2344F8a	Col-wt epiRIL	344	2	45.8	33
35RV3344F8a	Col-wt epiRIL	344	3	48.6	33
35RV1344F8b	Col-wt epiRIL	344	1	47	36
35RV2344F8b	Col-wt epiRIL	344	2	48	40
35RV3344F8b	Col-wt epiRIL	344	3	49.4	38
35RV1345F8a	Col-wt epiRIL	345	1	42	36
35RV2345F8a	Col-wt epiRIL	345	2	49.2	36
35RV3345F8a	Col-wt epiRIL	345	3	46.5	35
35RV1345F8b	Col-wt epiRIL	345	1	46.5	41
35RV2345F8b	Col-wt epiRIL	345	2	41.3	40
35RV3345F8b	Col-wt epiRIL	345	3	43	41
35RV1346F8a	Col-wt epiRIL	346	1	49.7	36
35RV2346F8a	Col-wt epiRIL	346	2	46	40
35RV3346F8a	Col-wt epiRIL	346	3	55	38
35RV1346F8b	Col-wt epiRIL	346	1	31.4	38
35RV2346F8b	Col-wt epiRIL	346	2	53	41
35RV3346F8b	Col-wt epiRIL	346	3	53.5	41
35RV1347F8a	Col-wt epiRIL	347	1	42.3	39
35RV2347F8a	Col-wt epiRIL	347	2	49.1	33
35RV3347F8a	Col-wt epiRIL	347	3	39.5	34
35RV1347F8b	Col-wt epiRIL	347	1	52.2	39
35RV2347F8b	Col-wt epiRIL	347	2	51	40
35RV3347F8b	Col-wt epiRIL	347	3	43.2	37
35RV1348F8a	Col-wt epiRIL	348	1	47.3	37
35RV2348F8a	Col-wt epiRIL	348	2	40.5	34
35RV3348F8a	Col-wt epiRIL	348	3	47.8	34
35RV1348F8b	Col-wt epiRIL	348	1	50	38
35RV2348F8b	Col-wt epiRIL	348	2	48.2	39
35RV3348F8b	Col-wt epiRIL	348	3	46.4	37
35RV1349F8a	Col-wt epiRIL	349	1	48.2	43
35RV2349F8a	Col-wt epiRIL	349	2	48.2	38
35RV3349F8a	Col-wt epiRIL	349	3	46.5	35
35RV1349F8b	Col-wt epiRIL	349	1	45	42
35RV2349F8b	Col-wt epiRIL	349	2	48.5	42
35RV3349F8b	Col-wt epiRIL	349	3	NA	39
35RV1350F8a	Col-wt epiRIL	350	1	44	34
35RV2350F8a	Col-wt epiRIL	350	2	45	32
35RV3350F8a	Col-wt epiRIL	350	3	47.8	32
35RV1350F8b	Col-wt epiRIL	350	1	48.7	38
35RV2350F8b	Col-wt epiRIL	350	2	47	36
35RV3350F8b	Col-wt epiRIL	350	3	49.1	35
35RV1351F8a	Col-wt epiRIL	351	1	35	38
35RV2351F8a	Col-wt epiRIL	351	2	48.3	36
35RV3351F8a	Col-wt epiRIL	351	3	47.1	35
35RV1351F8b	Col-wt epiRIL	351	1	51.8	42
35RV2351F8b	Col-wt epiRIL	351	2	48.7	39
35RV3351F8b	Col-wt epiRIL	351	3	NA	38
35RV1352F8a	Col-wt epiRIL	352	1	38.5	40
35RV2352F8a	Col-wt epiRIL	352	2	53.5	38
35RV3352F8a	Col-wt epiRIL	352	3	47.8	39
35RV1352F8b	Col-wt epiRIL	352	1	46	44
35RV2352F8b	Col-wt epiRIL	352	2	49.1	39
35RV3352F8b	Col-wt epiRIL	352	3	43	41
35RV1353F8a	Col-wt epiRIL	353	1	48.5	38
35RV2353F8a	Col-wt epiRIL	353	2	48.4	35
35RV3353F8a	Col-wt epiRIL	353	3	44	32
35RV1353F8b	Col-wt epiRIL	353	1	49.7	43
35RV2353F8b	Col-wt epiRIL	353	2	50	38
35RV3353F8b	Col-wt epiRIL	353	3	50.1	40
35RV1354F8a	Col-wt epiRIL	354	1	44.7	36
35RV2354F8a	Col-wt epiRIL	354	2	37.5	32
35RV3354F8a	Col-wt epiRIL	354	3	53.2	36
35RV1354F8b	Col-wt epiRIL	354	1	45	36
35RV2354F8b	Col-wt epiRIL	354	2	49	38
35RV3354F8b	Col-wt epiRIL	354	3	51.6	42
35RV1355F8a	Col-wt epiRIL	355	1	45.9	37
35RV2355F8a	Col-wt epiRIL	355	2	45.3	36
35RV3355F8a	Col-wt epiRIL	355	3	31.1	37
35RV1355F8b	Col-wt epiRIL	355	1	49.4	41
35RV2355F8b	Col-wt epiRIL	355	2	45.2	38
35RV3355F8b	Col-wt epiRIL	355	3	46	42
35RV1356F8a	Col-wt epiRIL	356	1	48.3	36
35RV2356F8a	Col-wt epiRIL	356	2	49.9	34
35RV3356F8a	Col-wt epiRIL	356	3	47.7	32
35RV1356F8b	Col-wt epiRIL	356	1	45.2	39
35RV2356F8b	Col-wt epiRIL	356	2	NA	39
35RV3356F8b	Col-wt epiRIL	356	3	49.5	36
35RV1357F8a	Col-wt epiRIL	357	1	29.4	36
35RV2357F8a	Col-wt epiRIL	357	2	30.7	37
35RV3357F8a	Col-wt epiRIL	357	3	37.5	34
35RV1357F8b	Col-wt epiRIL	357	1	28	43
35RV2357F8b	Col-wt epiRIL	357	2	36.4	40
35RV3357F8b	Col-wt epiRIL	357	3	40	41
35RV1358F8a	Col-wt epiRIL	358	1	NA	35
35RV2358F8a	Col-wt epiRIL	358	2	51.3	37
35RV3358F8a	Col-wt epiRIL	358	3	31.8	37
35RV1358F8b	Col-wt epiRIL	358	1	51.3	41
35RV2358F8b	Col-wt epiRIL	358	2	45.8	39
35RV3358F8b	Col-wt epiRIL	358	3	48	41
35RV1359F8a	Col-wt epiRIL	359	1	48.6	38
35RV2359F8a	Col-wt epiRIL	359	2	49.8	33
35RV3359F8a	Col-wt epiRIL	359	3	55.2	34
35RV1359F8b	Col-wt epiRIL	359	1	51	37
35RV2359F8b	Col-wt epiRIL	359	2	49.4	40
35RV3359F8b	Col-wt epiRIL	359	3	NA	38
35RV1360F8a	Col-wt epiRIL	360	1	47.1	36
35RV2360F8a	Col-wt epiRIL	360	2	50.2	36
35RV3360F8a	Col-wt epiRIL	360	3	49.5	35
35RV1360F8b	Col-wt epiRIL	360	1	57.3	40
35RV2360F8b	Col-wt epiRIL	360	2	37.8	41
35RV3360F8b	Col-wt epiRIL	360	3	46	38
35RV1361F8a	Col-wt epiRIL	361	1	50	34
35RV2361F8a	Col-wt epiRIL	361	2	53.1	36
35RV3361F8a	Col-wt epiRIL	361	3	45.2	38
35RV1361F8b	Col-wt epiRIL	361	1	51.6	43
35RV2361F8b	Col-wt epiRIL	361	2	59	42
35RV3361F8b	Col-wt epiRIL	361	3	52	38
35RV1362F8a	Col-wt epiRIL	362	1	49.7	33
35RV2362F8a	Col-wt epiRIL	362	2	48.5	32
35RV3362F8a	Col-wt epiRIL	362	3	40.9	32
35RV1362F8b	Col-wt epiRIL	362	1	46	37
35RV2362F8b	Col-wt epiRIL	362	2	52	38
35RV3362F8b	Col-wt epiRIL	362	3	47.7	37
35RV1363F8a	Col-wt epiRIL	363	1	31.1	33
35RV2363F8a	Col-wt epiRIL	363	2	48.4	32
35RV3363F8a	Col-wt epiRIL	363	3	43.2	34
35RV1363F8b	Col-wt epiRIL	363	1	46.8	37
35RV2363F8b	Col-wt epiRIL	363	2	44.8	38
35RV3363F8b	Col-wt epiRIL	363	3	48.1	36
35RV1364F8a	Col-wt epiRIL	364	1	41.3	34
35RV2364F8a	Col-wt epiRIL	364	2	43.6	34
35RV3364F8a	Col-wt epiRIL	364	3	41.2	32
35RV1364F8b	Col-wt epiRIL	364	1	51	46
35RV2364F8b	Col-wt epiRIL	364	2	46	38
35RV3364F8b	Col-wt epiRIL	364	3	43	37
35RV1365F8a	Col-wt epiRIL	365	1	46.5	37
35RV2365F8a	Col-wt epiRIL	365	2	45.2	35
35RV3365F8a	Col-wt epiRIL	365	3	50.7	36
35RV1365F8b	Col-wt epiRIL	365	1	46	38
35RV2365F8b	Col-wt epiRIL	365	2	NA	39
35RV3365F8b	Col-wt epiRIL	365	3	50	38
35RV1366F8a	Col-wt epiRIL	366	1	49.6	33
35RV2366F8a	Col-wt epiRIL	366	2	53.2	35
35RV3366F8a	Col-wt epiRIL	366	3	46	31
35RV1366F8b	Col-wt epiRIL	366	1	49.8	37
35RV2366F8b	Col-wt epiRIL	366	2	51.2	38
35RV3366F8b	Col-wt epiRIL	366	3	51	37
35RV1367F8a	Col-wt epiRIL	367	1	49	37
35RV2367F8a	Col-wt epiRIL	367	2	52.2	36
35RV3367F8a	Col-wt epiRIL	367	3	46.6	39
35RV1367F8b	Col-wt epiRIL	367	1	56.5	40
35RV2367F8b	Col-wt epiRIL	367	2	49.5	43
35RV3367F8b	Col-wt epiRIL	367	3	50.5	41
35RV1368F8a	Col-wt epiRIL	368	1	43	37
35RV2368F8a	Col-wt epiRIL	368	2	51.5	37
35RV3368F8a	Col-wt epiRIL	368	3	47	35
35RV1368F8b	Col-wt epiRIL	368	1	51	41
35RV2368F8b	Col-wt epiRIL	368	2	50.5	45
35RV3368F8b	Col-wt epiRIL	368	3	44.2	41
35RV1369F8a	Col-wt epiRIL	369	1	49.1	34
35RV2369F8a	Col-wt epiRIL	369	2	47.8	35
35RV3369F8a	Col-wt epiRIL	369	3	43	34
35RV1369F8b	Col-wt epiRIL	369	1	48.1	40
35RV2369F8b	Col-wt epiRIL	369	2	46.5	40
35RV3369F8b	Col-wt epiRIL	369	3	49	42
35RV1370F8a	Col-wt epiRIL	370	1	40.4	36
35RV2370F8a	Col-wt epiRIL	370	2	49.2	38
35RV3370F8a	Col-wt epiRIL	370	3	29.5	36
35RV1370F8b	Col-wt epiRIL	370	1	48	40
35RV2370F8b	Col-wt epiRIL	370	2	NA	41
35RV3370F8b	Col-wt epiRIL	370	3	52.5	39
35RV1371F8a	Col-wt epiRIL	371	1	44	33
35RV2371F8a	Col-wt epiRIL	371	2	48.2	33
35RV3371F8a	Col-wt epiRIL	371	3	46	34
35RV1371F8b	Col-wt epiRIL	371	1	47.5	38
35RV2371F8b	Col-wt epiRIL	371	2	48.8	39
35RV3371F8b	Col-wt epiRIL	371	3	50.7	40
35RV1372F8a	Col-wt epiRIL	372	1	51.2	36
35RV2372F8a	Col-wt epiRIL	372	2	49.1	37
35RV3372F8a	Col-wt epiRIL	372	3	46.7	38
35RV1372F8b	Col-wt epiRIL	372	1	53.4	42
35RV2372F8b	Col-wt epiRIL	372	2	31.9	39
35RV3372F8b	Col-wt epiRIL	372	3	51.4	37
35RV1373F8a	Col-wt epiRIL	373	1	43.8	35
35RV2373F8a	Col-wt epiRIL	373	2	47	34
35RV3373F8a	Col-wt epiRIL	373	3	44.8	36
35RV1373F8b	Col-wt epiRIL	373	1	42	38
35RV2373F8b	Col-wt epiRIL	373	2	44.3	42
35RV3373F8b	Col-wt epiRIL	373	3	39.2	40
35RV1374F8a	Col-wt epiRIL	374	1	52.8	36
35RV2374F8a	Col-wt epiRIL	374	2	51.8	32
35RV3374F8a	Col-wt epiRIL	374	3	45	37
35RV1374F8b	Col-wt epiRIL	374	1	50	40
35RV2374F8b	Col-wt epiRIL	374	2	48.5	38
35RV3374F8b	Col-wt epiRIL	374	3	50	39
35RV1375F8a	Col-wt epiRIL	375	1	43.7	37
35RV2375F8a	Col-wt epiRIL	375	2	48.2	32
35RV3375F8a	Col-wt epiRIL	375	3	50	32
35RV1375F8b	Col-wt epiRIL	375	1	49.4	37
35RV2375F8b	Col-wt epiRIL	375	2	47	38
35RV3375F8b	Col-wt epiRIL	375	3	51.6	37
35RV1376F8a	Col-wt epiRIL	376	1	50.5	39
35RV2376F8a	Col-wt epiRIL	376	2	48.6	35
35RV3376F8a	Col-wt epiRIL	376	3	50	36
35RV1376F8b	Col-wt epiRIL	376	1	39.2	41
35RV2376F8b	Col-wt epiRIL	376	2	54	43
35RV3376F8b	Col-wt epiRIL	376	3	52.7	41
35RV1377F8a	Col-wt epiRIL	377	1	52.5	61
[truncated: 1,567 more rows]
